# Supplementary material for: A brainstem to hypothalamic arcuate nucleus GABAergic circuit drives feeding
Source: Curr Biol. Author manuscript; Available in PMC 2025 Jan 23. (PMC7617324; doi:10.1016/j.cub.2024.02.074)
Supplement: Supplementary Material [file EMS202211-supplement-Supplementary_Material.zip]

Archive with 4 entries (4 files):
- 1-s2.0-S0960982224002562-mmc3.xlsx
- 1-s2.0-S0960982224002562-mmc1.pdf
- 1-s2.0-S0960982224002562-mmc2.xlsx
- 1-s2.0-S0960982224002562-mmc4.pdf
