# Supplementary material for: A brainstem to hypothalamic arcuate nucleus GABAergic circuit drives feeding
Source: Curr Biol. Author manuscript; Available in PMC 2025 Jan 23. (PMC7617324; doi:10.1016/j.cub.2024.02.074)
Supplement: Supplementary Material [file EMS202211-supplement-Supplementary_Material.zip › 1-s2.0-S0960982224002562-mmc3.xlsx]

## Sheet: A
Data S2. List of differentially expressed genes per cluster in fed vs fast
p_val	avg_log2FC	pct.1	pct.2	p_val_adj	genesymbol	cluster_name
3.26335e-10	-0.502545	0.254	0.578	1.80793e-05	Zmym1	0-Svb2/Zfhx3
4.17442e-10	0.544896	0.856	0.636	2.31267e-05	Ptgds	0-Svb2/Zfhx3
1.1511e-08	-0.457482	0.592	0.812	0.000637723	Gm49329	0-Svb2/Zfhx3
9.82666e-08	0.366995	0.975	0.974	0.00544407	Zranb2	0-Svb2/Zfhx3
7.63868e-07	-0.367194	0.358	0.61	0.042319	Acsl4	0-Svb2/Zfhx3
1.03564e-06	-0.69298	0.07	0.253	0.0573756	Gm11290	0-Svb2/Zfhx3
1.18158e-06	-0.331378	1	1	0.0654607	Ctnna2	0-Svb2/Zfhx3
4.24701e-06	-0.366308	0.677	0.857	0.235289	Zfp692	0-Svb2/Zfhx3
4.80556e-06	0.350063	0.836	0.747	0.266233	Map7d2	0-Svb2/Zfhx3
4.87342e-06	-0.283288	0.99	1	0.269992	Prpf4b	0-Svb2/Zfhx3
5.02726e-06	0.425239	0.776	0.584	0.278515	Srsf10	0-Svb2/Zfhx3
8.6925e-06	-0.302831	0.9	0.961	0.481573	Dalrd3	0-Svb2/Zfhx3
1.38362e-05	-0.305765	0.254	0.461	0.766539	Msmo1	0-Svb2/Zfhx3
1.95335e-05	-0.43749	0.985	0.981	1	Tenm2	0-Svb2/Zfhx3
2.27065e-05	0.372646	0.716	0.513	1	Snhg9	0-Svb2/Zfhx3
2.91845e-05	-0.335918	0.393	0.617	1	Epha4	0-Svb2/Zfhx3
2.93217e-05	-0.326383	0.318	0.545	1	Ldlr	0-Svb2/Zfhx3
2.95535e-05	-0.256	0.144	0.344	1	Itga10	0-Svb2/Zfhx3
4.1543e-05	-0.281505	0.124	0.292	1	Msantd3	0-Svb2/Zfhx3
5.18043e-05	-0.267629	0.085	0.234	1	Gm38250	0-Svb2/Zfhx3
6.422e-05	0.300588	0.264	0.104	1	1810037I17Rik	0-Svb2/Zfhx3
0.000100883	0.286823	0.398	0.214	1	Morn1	0-Svb2/Zfhx3
0.000142217	-0.284737	0.811	0.903	1	Pcyt2	0-Svb2/Zfhx3
0.000151505	-0.260282	0.303	0.513	1	Fkbp2	0-Svb2/Zfhx3
0.000159376	-0.291483	0.677	0.799	1	Kcnc1	0-Svb2/Zfhx3
0.00017272	-0.33215	0.91	0.948	1	Kidins220	0-Svb2/Zfhx3
0.000176133	0.250566	0.98	0.987	1	Peg3	0-Svb2/Zfhx3
0.000181345	-0.467683	0.701	0.851	1	Nxph1	0-Svb2/Zfhx3
0.000181843	0.305892	0.816	0.695	1	Mblac2	0-Svb2/Zfhx3
0.000218672	0.264989	0.92	0.877	1	Rsrp1	0-Svb2/Zfhx3
0.000257148	0.253893	0.189	0.058	1	Gm38155	0-Svb2/Zfhx3
0.000301741	-0.258725	0.289	0.494	1	Hsp90b1	0-Svb2/Zfhx3
0.000324745	-0.34761	0.851	0.896	1	Msi2	0-Svb2/Zfhx3
0.000325553	-0.258929	0.249	0.422	1	Cdk16	0-Svb2/Zfhx3
0.00034208	-0.252146	0.154	0.312	1	Cys1	0-Svb2/Zfhx3
0.000362405	0.273521	0.9	0.805	1	Fhit	0-Svb2/Zfhx3
0.000401926	-0.285784	0.632	0.727	1	Rbm28	0-Svb2/Zfhx3
0.000438758	-0.256489	0.483	0.675	1	Hnrnph1	0-Svb2/Zfhx3
0.000446256	-0.293557	0.577	0.701	1	Map6	0-Svb2/Zfhx3
0.00044834	0.337548	0.542	0.403	1	Vps50	0-Svb2/Zfhx3
0.000540478	0.272786	0.552	0.429	1	Capn2	0-Svb2/Zfhx3
0.000543124	0.324262	0.746	0.682	1	Pam	0-Svb2/Zfhx3
0.000543806	-0.300306	0.657	0.773	1	Haghl	0-Svb2/Zfhx3
0.000560853	-0.258747	0.353	0.558	1	Stx5a	0-Svb2/Zfhx3
0.00058723	0.353994	0.687	0.617	1	Frmpd3	0-Svb2/Zfhx3
0.000600722	0.290878	0.692	0.532	1	Timm44	0-Svb2/Zfhx3
0.000654737	-0.254582	0.289	0.455	1	Gm7854	0-Svb2/Zfhx3
0.000656394	-0.37979	0.567	0.708	1	Egfem1	0-Svb2/Zfhx3
0.000759287	0.25113	0.96	0.929	1	Trim2	0-Svb2/Zfhx3
0.000787665	-0.285379	0.522	0.682	1	Nrf1	0-Svb2/Zfhx3
0.000950972	0.305306	0.935	0.903	1	Las1l	0-Svb2/Zfhx3
0.00101477	0.272199	0.468	0.292	1	Ccdc34	0-Svb2/Zfhx3
0.00111699	0.273367	0.791	0.675	1	E230016M11Rik	0-Svb2/Zfhx3
0.00115477	0.368582	0.398	0.273	1	Cacng3	0-Svb2/Zfhx3
0.00123222	-0.257158	0.985	0.981	1	Frmd5	0-Svb2/Zfhx3
0.00152898	0.251176	0.716	0.565	1	Whamm	0-Svb2/Zfhx3
0.00153212	0.272706	0.741	0.578	1	Gtdc1	0-Svb2/Zfhx3
0.00162467	0.431972	0.751	0.636	1	Gm26871	0-Svb2/Zfhx3
0.00174061	0.288986	0.507	0.37	1	Tfrc	0-Svb2/Zfhx3
0.00180536	0.307743	0.741	0.662	1	Coro6	0-Svb2/Zfhx3
0.00184846	-0.279646	0.94	0.968	1	Tenm4	0-Svb2/Zfhx3
0.00189946	-0.288947	0.264	0.416	1	Kdm5d	0-Svb2/Zfhx3
0.00190485	-0.314187	0.448	0.578	1	Stag2	0-Svb2/Zfhx3
0.00194419	-0.269031	0.373	0.532	1	Pcbp4	0-Svb2/Zfhx3
0.00199904	0.338776	0.512	0.403	1	Klhl10	0-Svb2/Zfhx3
0.0028691	0.268792	0.498	0.377	1	Prmt7	0-Svb2/Zfhx3
0.00301059	-0.366855	0.224	0.351	1	Chn2	0-Svb2/Zfhx3
0.00332158	0.301341	0.537	0.435	1	Armcx1	0-Svb2/Zfhx3
0.00337216	0.257219	0.776	0.662	1	Mtf2	0-Svb2/Zfhx3
0.00356744	-0.27826	0.98	1	1	Pcdh9	0-Svb2/Zfhx3
0.00362673	-0.271944	0.174	0.286	1	BC065397	0-Svb2/Zfhx3
0.00390831	-0.263464	0.711	0.844	1	Letm2	0-Svb2/Zfhx3
0.00404364	-0.255645	0.448	0.597	1	Dnajb4	0-Svb2/Zfhx3
0.00437158	-0.291291	0.478	0.617	1	Cdh11	0-Svb2/Zfhx3
0.00443641	0.271012	0.527	0.39	1	Rab12	0-Svb2/Zfhx3
0.00508709	0.253542	0.796	0.734	1	Ndufaf7	0-Svb2/Zfhx3
0.00514207	-0.266363	0.652	0.714	1	Dis3l2	0-Svb2/Zfhx3
0.00520462	-0.277422	0.955	1	1	Ncam2	0-Svb2/Zfhx3
0.00528593	-0.281592	0.303	0.429	1	Chst11	0-Svb2/Zfhx3
0.0059813	-0.270373	0.438	0.571	1	Phka1	0-Svb2/Zfhx3
0.00598739	-0.29431	0.652	0.76	1	Slc24a3	0-Svb2/Zfhx3
0.00665638	0.282218	0.905	0.89	1	Brinp1	0-Svb2/Zfhx3
0.00684188	-0.26886	0.249	0.377	1	A930029G22Rik	0-Svb2/Zfhx3
0.00687536	0.321854	0.507	0.422	1	Fmn1	0-Svb2/Zfhx3
0.00801216	0.358507	0.527	0.429	1	Nckap5	0-Svb2/Zfhx3
0.0112789	0.251743	0.776	0.695	1	Leng8	0-Svb2/Zfhx3
0.0135937	-0.27008	0.726	0.799	1	Bach2	0-Svb2/Zfhx3
0.0155546	-0.27883	0.587	0.675	1	Trpc5	0-Svb2/Zfhx3
0.0166637	-0.394208	0.259	0.37	1	Terb1	0-Svb2/Zfhx3
0.0172319	0.293172	0.378	0.279	1	Nxpe4	0-Svb2/Zfhx3
0.0175071	0.253947	0.438	0.344	1	B230217J21Rik	0-Svb2/Zfhx3
0.0177291	0.260906	0.652	0.571	1	St6galnac3	0-Svb2/Zfhx3
0.018344	-0.278123	0.468	0.545	1	Zdhhc14	0-Svb2/Zfhx3
0.0198635	0.253254	0.776	0.708	1	Stmn3	0-Svb2/Zfhx3
0.0212475	-0.356203	0.368	0.474	1	Gm28905	0-Svb2/Zfhx3
0.0212617	-0.397875	0.453	0.61	1	Rbbp7	0-Svb2/Zfhx3
0.0219878	-0.346322	0.547	0.63	1	Zmat4	0-Svb2/Zfhx3
0.0235772	-0.268586	0.995	1	1	Negr1	0-Svb2/Zfhx3
0.0246798	-0.264991	0.358	0.494	1	Lin52	0-Svb2/Zfhx3
0.0301286	-0.250911	0.264	0.37	1	Nwd2	0-Svb2/Zfhx3
0.0308768	-0.265466	0.468	0.565	1	Kcnmb2	0-Svb2/Zfhx3
0.0312095	-0.250575	0.98	0.974	1	Ntm	0-Svb2/Zfhx3
0.0415797	-0.41494	0.597	0.675	1	Rnf220	0-Svb2/Zfhx3
0.0487557	0.545761	0.766	0.708	1	Gpc5	0-Svb2/Zfhx3
0.0569735	-0.273317	0.627	0.734	1	Cdh8	0-Svb2/Zfhx3
0.064509	0.262352	0.672	0.591	1	Chsy3	0-Svb2/Zfhx3
0.0695609	-0.333728	0.627	0.688	1	Adarb2	0-Svb2/Zfhx3
0.0710514	-0.269898	0.726	0.799	1	Cdh13	0-Svb2/Zfhx3
0.0722023	-0.277047	0.801	0.812	1	Marchf1	0-Svb2/Zfhx3
0.0739987	-0.259304	0.632	0.74	1	Gm32647	0-Svb2/Zfhx3
0.0783012	-0.274126	0.9	0.916	1	Tenm3	0-Svb2/Zfhx3
0.091571	-0.441643	0.448	0.513	1	Dach1	0-Svb2/Zfhx3
0.0967637	0.755491	0.259	0.357	1	Gm11728	0-Svb2/Zfhx3
0.129338	0.318398	0.736	0.721	1	Kcnq5	0-Svb2/Zfhx3
0.166447	0.277628	0.393	0.351	1	Dpyd	0-Svb2/Zfhx3
0.21844	-0.314692	0.871	0.909	1	Kirrel3	0-Svb2/Zfhx3
0.236424	0.290742	0.806	0.76	1	Prr16	0-Svb2/Zfhx3
0.256059	-0.331462	0.224	0.26	1	9530026P05Rik	0-Svb2/Zfhx3
0.267069	0.306015	0.567	0.545	1	B230303A05Rik	0-Svb2/Zfhx3
0.307923	0.25068	0.677	0.643	1	Sorcs1	0-Svb2/Zfhx3
0.354978	-0.507708	0.219	0.247	1	Foxp2	0-Svb2/Zfhx3
0.505337	-0.474186	0.119	0.143	1	Tmc1	0-Svb2/Zfhx3
0.683718	0.271352	0.403	0.39	1	Gm14661	0-Svb2/Zfhx3
0.828881	0.343736	0.104	0.097	1	Gm16272	0-Svb2/Zfhx3
1.19861e-09	0.656842	0.954	0.67	6.64041e-05	Ptgds	1-Cgnl1/Myh14
3.97966e-06	-0.325182	0.985	1	0.220477	Prpf4b	1-Cgnl1/Myh14
7.58675e-06	-0.396369	0.631	0.83	0.420313	Rprd1a	1-Cgnl1/Myh14
8.24539e-06	-0.628073	0.554	0.798	0.456803	A830082K12Rik	1-Cgnl1/Myh14
2.63954e-05	0.36334	1	1	1	Peg3	1-Cgnl1/Myh14
2.94016e-05	-0.473071	0.8	0.936	1	Zfp692	1-Cgnl1/Myh14
4.24151e-05	-0.482646	1	0.989	1	Tenm2	1-Cgnl1/Myh14
4.85745e-05	-0.552434	1	1	1	Pcdh9	1-Cgnl1/Myh14
5.97538e-05	-0.444811	0.631	0.904	1	Thsd4	1-Cgnl1/Myh14
0.000132164	-0.416818	0.985	0.989	1	Tmeff2	1-Cgnl1/Myh14
0.000184408	-0.403569	0.769	0.883	1	Gm49329	1-Cgnl1/Myh14
0.000215501	0.291711	0.477	0.202	1	Blzf1	1-Cgnl1/Myh14
0.00023278	-0.343914	0.969	1	1	Zmynd8	1-Cgnl1/Myh14
0.000256003	-0.290731	0.185	0.468	1	mt-Rnr2	1-Cgnl1/Myh14
0.000298476	0.309572	0.585	0.319	1	Lonp1	1-Cgnl1/Myh14
0.000331319	-0.481177	0.908	1	1	Pdzrn4	1-Cgnl1/Myh14
0.000363928	0.296915	0.446	0.202	1	Src	1-Cgnl1/Myh14
0.000369685	-0.373497	0.769	0.926	1	Rbm28	1-Cgnl1/Myh14
0.000386059	-0.354541	0.615	0.84	1	Spats2	1-Cgnl1/Myh14
0.000393531	0.281992	0.815	0.543	1	Kif3c	1-Cgnl1/Myh14
0.000584141	0.288669	0.738	0.521	1	Ap3s2	1-Cgnl1/Myh14
0.000623362	-0.718543	0.969	0.989	1	Kcnip4	1-Cgnl1/Myh14
0.00065331	-0.351217	0.692	0.862	1	Csnk1g3	1-Cgnl1/Myh14
0.000676765	-0.436391	0.538	0.713	1	Zfp608	1-Cgnl1/Myh14
0.000801009	-0.453004	0.108	0.34	1	B130024G19Rik	1-Cgnl1/Myh14
0.000804742	-0.27493	1	1	1	9330162G02Rik	1-Cgnl1/Myh14
0.000832304	-0.367831	0.738	0.894	1	A230103L15Rik	1-Cgnl1/Myh14
0.000859586	0.317811	0.785	0.585	1	Nars	1-Cgnl1/Myh14
0.000907007	0.429552	0.738	0.553	1	Fmn1	1-Cgnl1/Myh14
0.000947607	0.273632	0.969	0.979	1	Smyd3	1-Cgnl1/Myh14
0.000984662	-0.274088	0.785	0.936	1	Plekha6	1-Cgnl1/Myh14
0.00110591	-0.25976	0.292	0.553	1	Hnrnpd	1-Cgnl1/Myh14
0.00113487	0.299166	0.585	0.362	1	Tm9sf3	1-Cgnl1/Myh14
0.00117534	0.430924	0.585	0.351	1	Vstm2a	1-Cgnl1/Myh14
0.00118594	0.341564	0.692	0.436	1	Akr1b10	1-Cgnl1/Myh14
0.00120102	-0.286481	0.677	0.798	1	Phc3	1-Cgnl1/Myh14
0.0012176	-0.372733	0.692	0.872	1	Nyap2	1-Cgnl1/Myh14
0.00127496	-0.457571	0.615	0.819	1	Rgs6	1-Cgnl1/Myh14
0.00138222	-0.307141	0.8	0.979	1	Nudcd3	1-Cgnl1/Myh14
0.00141176	0.369203	0.646	0.457	1	4930581F22Rik	1-Cgnl1/Myh14
0.00143933	-0.702221	0.538	0.766	1	Grik1	1-Cgnl1/Myh14
0.00150269	-0.284361	0.554	0.755	1	Erlec1	1-Cgnl1/Myh14
0.00155765	-0.268435	1	1	1	Tra2a	1-Cgnl1/Myh14
0.00164123	0.306125	0.954	0.84	1	Atp9b	1-Cgnl1/Myh14
0.00166115	0.296901	0.646	0.415	1	Snrnp40	1-Cgnl1/Myh14
0.00181311	0.32991	0.754	0.628	1	Nemf	1-Cgnl1/Myh14
0.00184198	-0.288968	0.277	0.489	1	Glrx2	1-Cgnl1/Myh14
0.00184357	0.271934	0.431	0.223	1	Msto1	1-Cgnl1/Myh14
0.00184973	-0.331953	0.6	0.798	1	Gm44562	1-Cgnl1/Myh14
0.00196365	0.377024	0.985	0.915	1	Las1l	1-Cgnl1/Myh14
0.00201928	0.284974	0.938	0.777	1	Smc6	1-Cgnl1/Myh14
0.00217756	0.401693	0.738	0.596	1	Gm12394	1-Cgnl1/Myh14
0.00224662	-0.260344	0.308	0.553	1	Ugt8a	1-Cgnl1/Myh14
0.00254726	-0.556738	0.615	0.787	1	Dach1	1-Cgnl1/Myh14
0.0025534	-0.491089	0.892	0.968	1	Dcc	1-Cgnl1/Myh14
0.00255581	-0.287105	0.815	0.947	1	2610005L07Rik	1-Cgnl1/Myh14
0.00261302	0.349112	0.862	0.787	1	Fth1	1-Cgnl1/Myh14
0.00283764	0.268463	0.908	0.894	1	Fto	1-Cgnl1/Myh14
0.00299386	0.28912	0.585	0.415	1	Ubxn11	1-Cgnl1/Myh14
0.00310038	-0.288126	0.523	0.723	1	Gps2	1-Cgnl1/Myh14
0.0031548	0.911309	0.923	0.936	1	Galntl6	1-Cgnl1/Myh14
0.00318143	-0.262292	0.431	0.596	1	Ccdc66	1-Cgnl1/Myh14
0.0032677	-0.267189	0.923	0.979	1	Med12l	1-Cgnl1/Myh14
0.00329511	0.302375	0.769	0.606	1	Kansl1l	1-Cgnl1/Myh14
0.003301	0.320261	0.938	0.926	1	Tpr	1-Cgnl1/Myh14
0.00331404	-0.759084	0.738	0.883	1	Adarb2	1-Cgnl1/Myh14
0.00351349	-0.353709	0.815	0.936	1	Vps13a	1-Cgnl1/Myh14
0.00407641	-0.266859	0.354	0.574	1	Hsp90b1	1-Cgnl1/Myh14
0.00437148	0.270963	0.754	0.489	1	Tmem184b	1-Cgnl1/Myh14
0.00469317	0.261358	0.415	0.223	1	Timm13	1-Cgnl1/Myh14
0.00470754	-0.255153	0.815	0.883	1	Cnot3	1-Cgnl1/Myh14
0.00485282	0.43699	0.615	0.415	1	Sphkap	1-Cgnl1/Myh14
0.00498338	-0.499334	0.985	1	1	Kcnd2	1-Cgnl1/Myh14
0.00509922	-0.276324	0.646	0.819	1	Golga4	1-Cgnl1/Myh14
0.00527989	0.277106	0.708	0.511	1	Dgkz	1-Cgnl1/Myh14
0.00541618	0.29844	0.8	0.638	1	Stard5	1-Cgnl1/Myh14
0.00624476	0.300733	0.877	0.851	1	Sbno1	1-Cgnl1/Myh14
0.0064699	-0.269451	0.754	0.894	1	Ccar1	1-Cgnl1/Myh14
0.00694126	0.308587	0.677	0.543	1	Atp5l	1-Cgnl1/Myh14
0.00696822	0.2625	0.708	0.543	1	Eef2k	1-Cgnl1/Myh14
0.00717564	0.306427	0.6	0.457	1	Mtmr1	1-Cgnl1/Myh14
0.00737328	-0.298045	0.6	0.713	1	Rnf169	1-Cgnl1/Myh14
0.00755915	0.261906	0.569	0.383	1	Nop56	1-Cgnl1/Myh14
0.00760112	-0.295015	0.385	0.596	1	Klhdc1	1-Cgnl1/Myh14
0.00768195	-0.256134	0.308	0.489	1	Ripor2	1-Cgnl1/Myh14
0.00770872	-0.257884	0.585	0.777	1	Pet100	1-Cgnl1/Myh14
0.00784259	-0.297433	0.477	0.67	1	Rnf152	1-Cgnl1/Myh14
0.00816836	0.26414	0.754	0.66	1	Setd2	1-Cgnl1/Myh14
0.00830927	-0.251176	0.569	0.766	1	Ppp4r1	1-Cgnl1/Myh14
0.00834635	0.26497	0.831	0.766	1	Ttc8	1-Cgnl1/Myh14
0.00870349	0.262128	0.415	0.245	1	Metap1	1-Cgnl1/Myh14
0.00885756	-0.327494	0.615	0.777	1	Micu1	1-Cgnl1/Myh14
0.00904881	0.25299	0.831	0.702	1	Ocrl	1-Cgnl1/Myh14
0.00924138	0.261745	0.631	0.436	1	Arid1a	1-Cgnl1/Myh14
0.00946781	0.260838	0.523	0.351	1	Pard3b	1-Cgnl1/Myh14
0.0102862	0.328322	0.831	0.745	1	Grin3a	1-Cgnl1/Myh14
0.0108088	-0.280743	0.462	0.67	1	Srsf5	1-Cgnl1/Myh14
0.0108524	0.264764	0.831	0.723	1	Cnksr2	1-Cgnl1/Myh14
0.0117744	-0.637026	0.538	0.755	1	Kcnc2	1-Cgnl1/Myh14
0.0120484	-0.309789	0.077	0.223	1	Nr2f2	1-Cgnl1/Myh14
0.0120605	-0.250306	0.862	0.904	1	A930015D03Rik	1-Cgnl1/Myh14
0.0122259	0.319672	0.154	0.043	1	Bnc2	1-Cgnl1/Myh14
0.0129118	0.271519	0.369	0.213	1	Gm47271	1-Cgnl1/Myh14
0.0134334	-0.309559	0.938	0.936	1	Haghl	1-Cgnl1/Myh14
0.0135572	0.460163	0.908	0.936	1	Khdrbs2	1-Cgnl1/Myh14
0.0139795	0.279763	0.585	0.426	1	Ddx21	1-Cgnl1/Myh14
0.0144224	0.280857	0.631	0.5	1	Strip2	1-Cgnl1/Myh14
0.0147383	0.314064	0.677	0.543	1	1110032A03Rik	1-Cgnl1/Myh14
0.0147423	0.496937	0.831	0.734	1	Col11a1	1-Cgnl1/Myh14
0.0165186	0.262508	0.954	0.883	1	1110051M20Rik	1-Cgnl1/Myh14
0.0170698	0.251474	0.677	0.521	1	U2af1	1-Cgnl1/Myh14
0.0171128	0.488682	0.892	0.83	1	Zfhx3	1-Cgnl1/Myh14
0.0173648	-0.277528	0.846	0.915	1	P2ry14	1-Cgnl1/Myh14
0.0174147	-0.293416	0.538	0.734	1	Gm1604a	1-Cgnl1/Myh14
0.0189457	-0.311125	0.6	0.766	1	Tmtc2	1-Cgnl1/Myh14
0.0190908	0.251142	0.877	0.809	1	Pnpt1	1-Cgnl1/Myh14
0.019294	0.294652	0.815	0.702	1	Plxdc2	1-Cgnl1/Myh14
0.0201441	-0.260186	0.354	0.532	1	Fkbp2	1-Cgnl1/Myh14
0.0204721	0.258513	0.692	0.521	1	Cadm3	1-Cgnl1/Myh14
0.0222889	-0.287732	0.292	0.457	1	Pantr1	1-Cgnl1/Myh14
0.0224989	-0.267794	0.292	0.426	1	Mrpl48	1-Cgnl1/Myh14
0.0232987	0.259848	0.677	0.564	1	Usp50	1-Cgnl1/Myh14
0.0234248	-0.448896	0.831	0.936	1	Hdac9	1-Cgnl1/Myh14
0.024177	0.258223	0.708	0.5	1	Thap3	1-Cgnl1/Myh14
0.0244118	0.267431	0.646	0.468	1	Csnk2a2	1-Cgnl1/Myh14
0.0246177	-0.364948	0.6	0.67	1	Srgap1	1-Cgnl1/Myh14
0.0248893	-0.280563	0.662	0.819	1	Msantd2	1-Cgnl1/Myh14
0.0249681	0.250789	0.938	0.862	1	Huwe1	1-Cgnl1/Myh14
0.0257554	0.250824	0.892	0.883	1	Frmd4b	1-Cgnl1/Myh14
0.0285946	0.264327	0.262	0.138	1	Gm38825	1-Cgnl1/Myh14
0.028842	-0.287636	0.708	0.83	1	Dock10	1-Cgnl1/Myh14
0.0301887	-0.250069	0.492	0.628	1	Cep120	1-Cgnl1/Myh14
0.0303687	0.284362	0.892	0.787	1	Erbb4	1-Cgnl1/Myh14
0.0306566	-0.254879	0.477	0.67	1	Mcph1	1-Cgnl1/Myh14
0.0307768	-0.537679	1	0.989	1	Kidins220	1-Cgnl1/Myh14
0.03089	-0.276597	0.692	0.83	1	Mvb12b	1-Cgnl1/Myh14
0.0309366	0.260545	0.462	0.34	1	Ift80	1-Cgnl1/Myh14
0.0310034	-0.300553	0.892	0.936	1	Sgcd	1-Cgnl1/Myh14
0.0316464	-0.263251	0.554	0.628	1	Gabra5	1-Cgnl1/Myh14
0.0320833	-0.372071	0.723	0.819	1	Kctd16	1-Cgnl1/Myh14
0.0330355	0.251845	0.508	0.383	1	Unc45a	1-Cgnl1/Myh14
0.0356968	0.265489	0.585	0.457	1	Psmd9	1-Cgnl1/Myh14
0.0357549	0.251282	0.908	0.894	1	Pkp4	1-Cgnl1/Myh14
0.0359289	0.79577	0.446	0.33	1	Tox	1-Cgnl1/Myh14
0.0362283	0.271143	0.692	0.574	1	Slc25a28	1-Cgnl1/Myh14
0.0367309	0.264502	0.477	0.34	1	Kcns3	1-Cgnl1/Myh14
0.0384415	-0.434968	0.862	0.915	1	Unc5c	1-Cgnl1/Myh14
0.0386194	-0.353385	0.585	0.745	1	Cdh8	1-Cgnl1/Myh14
0.0405753	-0.467007	0.369	0.574	1	Gm14661	1-Cgnl1/Myh14
0.0411992	0.288043	0.969	0.872	1	Brinp1	1-Cgnl1/Myh14
0.0426254	0.25287	0.938	0.904	1	Dennd6a	1-Cgnl1/Myh14
0.0435049	0.341373	0.431	0.287	1	9330158H04Rik	1-Cgnl1/Myh14
0.043926	-0.339398	0.785	0.851	1	Sema3c	1-Cgnl1/Myh14
0.0458628	-0.283727	0.492	0.67	1	Lnx1	1-Cgnl1/Myh14
0.0461253	-0.377317	0.508	0.628	1	Slc24a3	1-Cgnl1/Myh14
0.048886	0.278694	0.508	0.394	1	Dpyd	1-Cgnl1/Myh14
0.0519577	0.256158	0.831	0.755	1	Ubxn4	1-Cgnl1/Myh14
0.0519594	-0.455905	0.815	0.851	1	Egfem1	1-Cgnl1/Myh14
0.0539961	0.260658	0.815	0.734	1	Cstf2	1-Cgnl1/Myh14
0.0548812	-0.29825	0.538	0.702	1	Tafa1	1-Cgnl1/Myh14
0.0561543	-0.277637	0.323	0.457	1	Galnt14	1-Cgnl1/Myh14
0.0564051	0.284259	0.862	0.83	1	Slc25a36	1-Cgnl1/Myh14
0.0577247	0.265934	0.754	0.691	1	Pspc1	1-Cgnl1/Myh14
0.0598288	0.253026	0.923	0.904	1	Ppp1r12a	1-Cgnl1/Myh14
0.0619569	0.254756	0.462	0.383	1	Mcrip1	1-Cgnl1/Myh14
0.0641636	-0.275319	0.308	0.447	1	Ust	1-Cgnl1/Myh14
0.0672667	0.25839	0.631	0.521	1	AW554918	1-Cgnl1/Myh14
0.0679771	-0.276038	0.846	0.904	1	C130073E24Rik	1-Cgnl1/Myh14
0.0682488	-0.688362	0.754	0.84	1	Gm32647	1-Cgnl1/Myh14
0.0683596	0.310081	0.708	0.638	1	Gm15155	1-Cgnl1/Myh14
0.0696527	-0.260609	0.662	0.745	1	Fgf1	1-Cgnl1/Myh14
0.0748404	0.262732	0.723	0.66	1	Fam110b	1-Cgnl1/Myh14
0.0748404	-0.365078	0.631	0.723	1	Trpm3	1-Cgnl1/Myh14
0.0758322	0.2609	0.877	0.798	1	Fstl5	1-Cgnl1/Myh14
0.0818157	0.275685	0.923	0.894	1	Olfm3	1-Cgnl1/Myh14
0.0831318	-0.273101	0.908	0.947	1	Gm11867	1-Cgnl1/Myh14
0.0842851	-0.368665	0.692	0.777	1	Zfpm2	1-Cgnl1/Myh14
0.0878631	-0.305156	0.477	0.532	1	2610316D01Rik	1-Cgnl1/Myh14
0.0986767	0.26001	0.677	0.649	1	Baz2a	1-Cgnl1/Myh14
0.103651	-0.31146	0.985	1	1	6330411D24Rik	1-Cgnl1/Myh14
0.107073	0.254153	0.785	0.777	1	Mrpl41	1-Cgnl1/Myh14
0.112307	-0.254464	0.538	0.691	1	Kcnq5	1-Cgnl1/Myh14
0.117034	-0.274479	0.323	0.426	1	Fign	1-Cgnl1/Myh14
0.119004	0.36453	0.646	0.553	1	D030068K23Rik	1-Cgnl1/Myh14
0.120036	-0.368574	0.062	0.138	1	Ebf2	1-Cgnl1/Myh14
0.131081	0.264629	0.846	0.787	1	Gm12239	1-Cgnl1/Myh14
0.136621	0.255142	0.492	0.426	1	Gad2	1-Cgnl1/Myh14
0.140635	-0.317979	0.908	0.957	1	Gpc6	1-Cgnl1/Myh14
0.14447	-0.283393	0.231	0.33	1	Gm10069	1-Cgnl1/Myh14
0.147408	-0.260548	0.954	0.979	1	Msi2	1-Cgnl1/Myh14
0.190518	-0.331305	0.354	0.468	1	Sox2ot	1-Cgnl1/Myh14
0.192742	-0.318219	0.369	0.447	1	Kcnd3	1-Cgnl1/Myh14
0.202061	-0.298473	0.308	0.372	1	Sema3a	1-Cgnl1/Myh14
0.203905	0.326883	0.723	0.713	1	Chrm2	1-Cgnl1/Myh14
0.216026	0.264764	0.6	0.638	1	Dlgap4	1-Cgnl1/Myh14
0.225233	0.257302	0.154	0.096	1	Ankfn1	1-Cgnl1/Myh14
0.228502	0.276282	0.585	0.564	1	Hltf	1-Cgnl1/Myh14
0.230643	0.423452	0.262	0.17	1	Tex14	1-Cgnl1/Myh14
0.258417	-0.251981	0.908	0.936	1	Clstn2	1-Cgnl1/Myh14
0.270151	-0.568762	0.446	0.5	1	Fbxl7	1-Cgnl1/Myh14
0.270339	-0.277066	0.446	0.489	1	Trmt61b	1-Cgnl1/Myh14
0.31288	-0.336648	0.077	0.128	1	Dnajc12	1-Cgnl1/Myh14
0.346752	0.260228	0.908	0.936	1	Fbxo36	1-Cgnl1/Myh14
0.37721	0.718815	0.354	0.447	1	Gm11728	1-Cgnl1/Myh14
0.401142	-0.500949	0.092	0.138	1	Zfp13	1-Cgnl1/Myh14
0.429463	-0.312295	0.385	0.447	1	Carnmt1	1-Cgnl1/Myh14
0.469249	0.263279	0.677	0.628	1	Vwc2l	1-Cgnl1/Myh14
0.512552	-0.335586	0.338	0.362	1	Nfib	1-Cgnl1/Myh14
0.530047	0.400461	0.292	0.287	1	Cpne4	1-Cgnl1/Myh14
0.556738	0.277145	0.677	0.809	1	Zfp804b	1-Cgnl1/Myh14
0.670915	-0.318802	0.108	0.085	1	Ssc4d	1-Cgnl1/Myh14
0.675883	0.539929	0.154	0.138	1	Mecom	1-Cgnl1/Myh14
0.887362	0.374507	0.323	0.319	1	Limd1	1-Cgnl1/Myh14
0.890821	0.291555	0.585	0.628	1	Rbbp7	1-Cgnl1/Myh14
0.946684	0.922159	0.108	0.117	1	Lamb3	1-Cgnl1/Myh14
1.04096e-06	-0.47594	0	0.264	0.0576703	Ttr	2-Cacna2d1/Tmem163
2.25397e-06	0.663581	1	0.868	0.124872	Pisd	2-Cacna2d1/Tmem163
2.37294e-05	0.719829	0.854	0.585	1	Las1l	2-Cacna2d1/Tmem163
3.98309e-05	0.574474	0.854	0.585	1	Gm26691	2-Cacna2d1/Tmem163
5.06653e-05	0.63535	0.939	0.774	1	Zfr	2-Cacna2d1/Tmem163
0.000161352	0.524573	0.634	0.302	1	Copa	2-Cacna2d1/Tmem163
0.000170141	-0.33859	0.024	0.226	1	Nol9	2-Cacna2d1/Tmem163
0.000272336	-0.340824	0.037	0.245	1	Atp5o	2-Cacna2d1/Tmem163
0.000327297	0.517881	0.854	0.642	1	1110051M20Rik	2-Cacna2d1/Tmem163
0.00045063	0.465449	0.976	0.849	1	Smyd3	2-Cacna2d1/Tmem163
0.000452912	-0.59867	0.341	0.604	1	Eno2	2-Cacna2d1/Tmem163
0.000493612	0.562223	0.817	0.623	1	Ptgds	2-Cacna2d1/Tmem163
0.000581166	0.419514	0.976	0.962	1	Snrnp70	2-Cacna2d1/Tmem163
0.00067874	0.375928	0.744	0.491	1	Rb1cc1	2-Cacna2d1/Tmem163
0.000902944	0.4823	0.39	0.132	1	Zfp975	2-Cacna2d1/Tmem163
0.00100773	0.407822	0.256	0.038	1	Mplkip	2-Cacna2d1/Tmem163
0.00104642	-0.507136	0.341	0.566	1	Atp1b3	2-Cacna2d1/Tmem163
0.00107088	-0.422875	0.159	0.396	1	Ncbp3	2-Cacna2d1/Tmem163
0.0011725	0.456141	0.415	0.17	1	Fbxo9	2-Cacna2d1/Tmem163
0.00127854	-0.267402	0.11	0.358	1	Fbxo33	2-Cacna2d1/Tmem163
0.00130277	0.449771	0.598	0.302	1	Cops5	2-Cacna2d1/Tmem163
0.00132413	0.47625	0.427	0.17	1	Fbxo8	2-Cacna2d1/Tmem163
0.00133736	0.472222	0.537	0.264	1	Capn7	2-Cacna2d1/Tmem163
0.00134525	-0.333014	0.037	0.208	1	Golph3l	2-Cacna2d1/Tmem163
0.00140757	0.393986	0.366	0.113	1	Calcoco1	2-Cacna2d1/Tmem163
0.00149414	0.41258	0.329	0.094	1	Gosr1	2-Cacna2d1/Tmem163
0.00156498	-0.266626	0.171	0.434	1	Tcf3	2-Cacna2d1/Tmem163
0.00160469	0.287928	0.171	0	1	Tbccd1	2-Cacna2d1/Tmem163
0.0019541	-0.387004	0.439	0.679	1	Ephb2	2-Cacna2d1/Tmem163
0.00220666	0.394806	0.317	0.094	1	Ngly1	2-Cacna2d1/Tmem163
0.0022807	0.454937	0.634	0.396	1	Mtf2	2-Cacna2d1/Tmem163
0.00234461	0.312367	0.293	0.075	1	Ccnk	2-Cacna2d1/Tmem163
0.00240907	-0.359567	0.11	0.321	1	Prr12	2-Cacna2d1/Tmem163
0.00255149	-0.413293	0.207	0.434	1	Zfp933	2-Cacna2d1/Tmem163
0.00265352	-0.267041	0.098	0.302	1	Gm48747	2-Cacna2d1/Tmem163
0.00282606	-0.446008	0.11	0.302	1	Far1os	2-Cacna2d1/Tmem163
0.00283346	0.433498	0.732	0.491	1	Jakmip3	2-Cacna2d1/Tmem163
0.00285311	0.530586	0.646	0.491	1	Prepl	2-Cacna2d1/Tmem163
0.00294294	-0.671202	0.878	0.906	1	Pde4b	2-Cacna2d1/Tmem163
0.00300454	-0.427226	0.561	0.792	1	Zfp207	2-Cacna2d1/Tmem163
0.00306958	-0.289385	0.049	0.208	1	Gm36298	2-Cacna2d1/Tmem163
0.00316925	0.320298	0.317	0.094	1	Pisd-ps1	2-Cacna2d1/Tmem163
0.003284	-0.334411	0.073	0.245	1	Gm2087	2-Cacna2d1/Tmem163
0.00329974	0.369672	0.354	0.132	1	Mon1a	2-Cacna2d1/Tmem163
0.00334737	0.439418	0.963	0.868	1	Rnpc3	2-Cacna2d1/Tmem163
0.00335702	0.427959	0.439	0.208	1	Ppcdc	2-Cacna2d1/Tmem163
0.00336307	-0.256708	0.061	0.245	1	Kcnip3	2-Cacna2d1/Tmem163
0.00348331	-0.445067	0.39	0.623	1	A830082K12Rik	2-Cacna2d1/Tmem163
0.00369756	-0.280008	0.049	0.208	1	Zdhhc7	2-Cacna2d1/Tmem163
0.00372384	0.386773	0.61	0.396	1	Adk	2-Cacna2d1/Tmem163
0.0037572	0.354058	0.329	0.113	1	Nol11	2-Cacna2d1/Tmem163
0.00384843	0.323229	0.256	0.057	1	A430010J10Rik	2-Cacna2d1/Tmem163
0.00385224	-0.33257	0.622	0.83	1	Ube2h	2-Cacna2d1/Tmem163
0.00399316	-0.273898	0.037	0.189	1	Rpl12	2-Cacna2d1/Tmem163
0.00400948	0.401921	0.476	0.245	1	Ccdc174	2-Cacna2d1/Tmem163
0.00410881	0.287474	0.183	0.019	1	Degs1	2-Cacna2d1/Tmem163
0.00430225	0.367206	0.829	0.717	1	Stox2	2-Cacna2d1/Tmem163
0.00438848	0.306765	0.671	0.472	1	Chm	2-Cacna2d1/Tmem163
0.0045297	-0.460939	0.293	0.472	1	Metap1d	2-Cacna2d1/Tmem163
0.00460684	-0.631458	0.768	0.83	1	Dgkb	2-Cacna2d1/Tmem163
0.00467926	-0.299831	0.122	0.321	1	Slc22a14	2-Cacna2d1/Tmem163
0.00477678	-0.318487	0.085	0.264	1	Sub1	2-Cacna2d1/Tmem163
0.00478968	0.41027	0.378	0.151	1	Eef2k	2-Cacna2d1/Tmem163
0.00479354	-0.279594	0.073	0.245	1	Brix1	2-Cacna2d1/Tmem163
0.004923	-0.274163	0.049	0.208	1	Bcas1	2-Cacna2d1/Tmem163
0.00495234	0.415799	0.549	0.302	1	Top2b	2-Cacna2d1/Tmem163
0.00500362	0.399363	0.659	0.491	1	Prxl2c	2-Cacna2d1/Tmem163
0.00524852	-0.256442	1	0.981	1	Prpf4b	2-Cacna2d1/Tmem163
0.00527197	-0.548974	0.268	0.472	1	Pcdh19	2-Cacna2d1/Tmem163
0.00532389	0.397822	0.695	0.415	1	Mecp2	2-Cacna2d1/Tmem163
0.0054205	0.363627	0.341	0.132	1	Abhd16a	2-Cacna2d1/Tmem163
0.00544225	0.354864	0.415	0.208	1	Ints10	2-Cacna2d1/Tmem163
0.00544926	0.355766	0.268	0.075	1	Pde9a	2-Cacna2d1/Tmem163
0.00545513	-0.294945	0.085	0.264	1	Ankrd46	2-Cacna2d1/Tmem163
0.00562497	0.398807	0.415	0.208	1	Mccc2	2-Cacna2d1/Tmem163
0.00569847	0.32394	0.354	0.132	1	Zfp444	2-Cacna2d1/Tmem163
0.00577771	0.378115	0.671	0.472	1	Cdkl1	2-Cacna2d1/Tmem163
0.00577959	-0.417912	0.451	0.642	1	Brd9	2-Cacna2d1/Tmem163
0.00580686	0.463581	0.524	0.283	1	Bcl9	2-Cacna2d1/Tmem163
0.0058991	0.380235	0.598	0.358	1	Serpinb6a	2-Cacna2d1/Tmem163
0.00591663	0.425409	0.451	0.226	1	Clcn4	2-Cacna2d1/Tmem163
0.00592485	0.506507	0.488	0.283	1	Usp20	2-Cacna2d1/Tmem163
0.00597734	0.315605	0.793	0.547	1	Trim9	2-Cacna2d1/Tmem163
0.0060085	-0.479343	0.427	0.642	1	Cntln	2-Cacna2d1/Tmem163
0.0061698	0.429811	0.488	0.302	1	Zhx3	2-Cacna2d1/Tmem163
0.00625447	0.43728	0.341	0.132	1	Sdc2	2-Cacna2d1/Tmem163
0.00635578	0.613679	0.951	0.887	1	Lrrtm4	2-Cacna2d1/Tmem163
0.006373	0.373208	0.366	0.17	1	Colgalt1	2-Cacna2d1/Tmem163
0.00677321	0.519047	0.427	0.226	1	Dnajc11	2-Cacna2d1/Tmem163
0.00686742	0.420303	0.683	0.547	1	Sh3glb1	2-Cacna2d1/Tmem163
0.00696007	0.339404	0.744	0.623	1	Bend6	2-Cacna2d1/Tmem163
0.00724339	0.343396	0.537	0.302	1	Ppme1	2-Cacna2d1/Tmem163
0.00726422	0.430697	0.72	0.472	1	Adar	2-Cacna2d1/Tmem163
0.0072919	-0.372856	0.329	0.566	1	Firre	2-Cacna2d1/Tmem163
0.0075928	-0.280119	0.049	0.189	1	Haus6	2-Cacna2d1/Tmem163
0.00764767	-0.450937	0.207	0.396	1	Wdr78	2-Cacna2d1/Tmem163
0.00800048	-0.312181	0.537	0.717	1	Fsd1l	2-Cacna2d1/Tmem163
0.00804306	-0.339757	0.073	0.226	1	Mrpl20	2-Cacna2d1/Tmem163
0.00812388	-0.284184	0.11	0.302	1	Pinx1	2-Cacna2d1/Tmem163
0.00823939	-0.313455	0.134	0.321	1	Ndn	2-Cacna2d1/Tmem163
0.00834435	0.427747	0.402	0.189	1	Fam98a	2-Cacna2d1/Tmem163
0.00839135	-0.306281	0.085	0.245	1	Ciao3	2-Cacna2d1/Tmem163
0.0086243	0.411713	0.366	0.17	1	Cyp51	2-Cacna2d1/Tmem163
0.00866351	-0.361113	0.439	0.623	1	Rasa1	2-Cacna2d1/Tmem163
0.00867187	0.352868	0.122	0	1	Gm47352	2-Cacna2d1/Tmem163
0.00879654	0.373854	0.549	0.321	1	Dcx	2-Cacna2d1/Tmem163
0.00884825	0.373528	0.598	0.377	1	Chd8	2-Cacna2d1/Tmem163
0.00896014	0.473437	0.598	0.491	1	Taok3	2-Cacna2d1/Tmem163
0.00905477	0.400666	0.293	0.113	1	Slc39a14	2-Cacna2d1/Tmem163
0.00909673	-0.449357	0.573	0.717	1	Man1a2	2-Cacna2d1/Tmem163
0.00912042	0.486888	0.378	0.189	1	Copg1	2-Cacna2d1/Tmem163
0.00951609	-0.473102	0.354	0.528	1	Rdx	2-Cacna2d1/Tmem163
0.00964456	-0.254629	0.305	0.528	1	Sez6l2	2-Cacna2d1/Tmem163
0.00973266	0.410559	0.902	0.736	1	A230006K03Rik	2-Cacna2d1/Tmem163
0.00977473	-0.421922	0.122	0.283	1	Rasa4	2-Cacna2d1/Tmem163
0.00983386	0.297356	0.195	0.038	1	Gm16124	2-Cacna2d1/Tmem163
0.0100533	0.250551	0.195	0.038	1	BC051142	2-Cacna2d1/Tmem163
0.0101791	-0.352252	0.244	0.434	1	Sirt2	2-Cacna2d1/Tmem163
0.0102253	0.273501	0.22	0.057	1	Usp38	2-Cacna2d1/Tmem163
0.0104469	0.436626	0.659	0.453	1	St6galnac3	2-Cacna2d1/Tmem163
0.0104545	0.291592	0.256	0.075	1	Unc119b	2-Cacna2d1/Tmem163
0.0104571	-0.434638	0.341	0.547	1	Hpf1	2-Cacna2d1/Tmem163
0.0105693	-0.393818	0.646	0.868	1	Krit1	2-Cacna2d1/Tmem163
0.0105851	0.426232	0.78	0.736	1	Nrxn2	2-Cacna2d1/Tmem163
0.0105865	-0.280944	0.232	0.453	1	Gstcd	2-Cacna2d1/Tmem163
0.0106285	-0.575163	0.878	0.887	1	Epha5	2-Cacna2d1/Tmem163
0.0106417	0.346323	0.293	0.113	1	Lonp1	2-Cacna2d1/Tmem163
0.010803	0.382594	0.756	0.566	1	Mapk1	2-Cacna2d1/Tmem163
0.0108468	0.554601	0.768	0.604	1	Fstl5	2-Cacna2d1/Tmem163
0.0109258	0.420247	0.671	0.604	1	Lrrfip1	2-Cacna2d1/Tmem163
0.0111217	0.596295	0.561	0.377	1	Htr1f	2-Cacna2d1/Tmem163
0.0111248	-0.386149	0.11	0.283	1	Cep63	2-Cacna2d1/Tmem163
0.0112144	0.403008	0.902	0.887	1	Sorbs2	2-Cacna2d1/Tmem163
0.011234	0.394838	0.585	0.358	1	Thap2	2-Cacna2d1/Tmem163
0.0113984	-0.340658	0.341	0.547	1	Klhl33	2-Cacna2d1/Tmem163
0.0115641	0.256292	0.268	0.094	1	Ippk	2-Cacna2d1/Tmem163
0.0117873	0.254575	0.317	0.132	1	AW549877	2-Cacna2d1/Tmem163
0.011792	-0.343437	0.463	0.679	1	Ube2r2	2-Cacna2d1/Tmem163
0.012161	0.274876	0.305	0.113	1	Wdyhv1	2-Cacna2d1/Tmem163
0.0121679	0.365271	0.524	0.321	1	Axin1	2-Cacna2d1/Tmem163
0.0122386	0.459716	0.561	0.434	1	Gabra3	2-Cacna2d1/Tmem163
0.012512	0.304419	0.207	0.057	1	Pmm1	2-Cacna2d1/Tmem163
0.0125884	0.296029	0.305	0.113	1	Snx16	2-Cacna2d1/Tmem163
0.0127402	0.413266	0.476	0.283	1	Hdac11	2-Cacna2d1/Tmem163
0.0128283	-0.296397	0.195	0.358	1	Fam114a2	2-Cacna2d1/Tmem163
0.0128922	-0.267402	0.183	0.396	1	Dcp1a	2-Cacna2d1/Tmem163
0.0128922	0.31349	0.341	0.151	1	Lgi3	2-Cacna2d1/Tmem163
0.0129016	0.287064	0.268	0.094	1	Lasp1	2-Cacna2d1/Tmem163
0.0131076	-0.2937	0.927	0.943	1	Kansl1	2-Cacna2d1/Tmem163
0.0132421	0.326239	0.732	0.566	1	Clcn3	2-Cacna2d1/Tmem163
0.0134359	0.384774	0.451	0.264	1	Sec22a	2-Cacna2d1/Tmem163
0.013499	0.250167	0.183	0.038	1	As3mt	2-Cacna2d1/Tmem163
0.013512	0.299961	0.793	0.566	1	Ppp2r5c	2-Cacna2d1/Tmem163
0.0137601	0.317751	0.756	0.453	1	Fam214a	2-Cacna2d1/Tmem163
0.0142959	0.405467	0.634	0.453	1	Flywch1	2-Cacna2d1/Tmem163
0.0146478	0.487969	0.451	0.264	1	Zfp512	2-Cacna2d1/Tmem163
0.0146719	0.345018	0.72	0.509	1	Epb41	2-Cacna2d1/Tmem163
0.0147478	0.307456	0.939	0.868	1	Nisch	2-Cacna2d1/Tmem163
0.0147909	-0.399545	0.354	0.528	1	Zkscan3	2-Cacna2d1/Tmem163
0.0147958	0.28234	0.244	0.075	1	Gpatch11	2-Cacna2d1/Tmem163
0.0150088	0.297216	0.72	0.566	1	Cep164	2-Cacna2d1/Tmem163
0.0151642	-0.31779	0.11	0.264	1	Fam98b	2-Cacna2d1/Tmem163
0.0156003	0.299834	0.524	0.321	1	Pde1a	2-Cacna2d1/Tmem163
0.0156371	-0.374241	0.207	0.396	1	Gm10649	2-Cacna2d1/Tmem163
0.0157091	0.26258	0.183	0.038	1	Get4	2-Cacna2d1/Tmem163
0.0157758	-0.31196	0.28	0.472	1	Nfe2l1	2-Cacna2d1/Tmem163
0.0160165	-0.426121	0.927	0.981	1	Nrxn3	2-Cacna2d1/Tmem163
0.0160962	-0.438659	0.317	0.509	1	Zfp236	2-Cacna2d1/Tmem163
0.0162795	0.346426	0.354	0.151	1	Brf1	2-Cacna2d1/Tmem163
0.0166075	0.329776	0.39	0.208	1	Zdhhc8	2-Cacna2d1/Tmem163
0.0166407	-0.358778	0.207	0.396	1	Cpne8	2-Cacna2d1/Tmem163
0.0166641	-0.279327	0.11	0.264	1	Gtf2e1	2-Cacna2d1/Tmem163
0.0166996	-0.273643	0.695	0.811	1	Cers4	2-Cacna2d1/Tmem163
0.0167153	-0.363053	0.573	0.755	1	Bmpr2	2-Cacna2d1/Tmem163
0.0167276	0.369386	0.707	0.491	1	Golgb1	2-Cacna2d1/Tmem163
0.0168429	0.268993	0.366	0.17	1	Socs7	2-Cacna2d1/Tmem163
0.0168431	-0.259175	0.049	0.17	1	Filip1l	2-Cacna2d1/Tmem163
0.0169526	0.303184	0.427	0.245	1	Gm44829	2-Cacna2d1/Tmem163
0.0171948	0.375884	0.329	0.17	1	Atf1	2-Cacna2d1/Tmem163
0.0172422	-0.348558	0.915	1	1	Gpr158	2-Cacna2d1/Tmem163
0.0172646	0.311245	0.317	0.132	1	Gtpbp8	2-Cacna2d1/Tmem163
0.0172694	0.303947	0.195	0.057	1	St8sia2	2-Cacna2d1/Tmem163
0.0172926	-0.638671	0.073	0.208	1	Maf	2-Cacna2d1/Tmem163
0.01743	0.324416	0.354	0.17	1	Fam216a	2-Cacna2d1/Tmem163
0.0175386	0.327439	0.366	0.189	1	Mest	2-Cacna2d1/Tmem163
0.017578	-0.259061	0.037	0.151	1	Prrxl1	2-Cacna2d1/Tmem163
0.0176089	-0.283599	0.305	0.491	1	Kdm5d	2-Cacna2d1/Tmem163
0.0176212	-0.290514	0.244	0.434	1	Cyb5b	2-Cacna2d1/Tmem163
0.0176833	-0.282259	0.244	0.453	1	Rnf112	2-Cacna2d1/Tmem163
0.0177301	0.286053	0.28	0.113	1	Ppm1d	2-Cacna2d1/Tmem163
0.0178057	0.301745	0.378	0.17	1	Srrt	2-Cacna2d1/Tmem163
0.0178498	0.374285	0.402	0.226	1	Got2	2-Cacna2d1/Tmem163
0.0179806	0.312561	0.195	0.057	1	Zdhhc9	2-Cacna2d1/Tmem163
0.0180932	-0.275002	0.049	0.17	1	4930522L14Rik	2-Cacna2d1/Tmem163
0.0184277	0.335225	0.329	0.151	1	Zfp61	2-Cacna2d1/Tmem163
0.0187564	0.452297	0.683	0.509	1	Lrfn2	2-Cacna2d1/Tmem163
0.0189019	0.272105	0.427	0.226	1	Farsb	2-Cacna2d1/Tmem163
0.0189019	-0.285709	0.28	0.453	1	Csdc2	2-Cacna2d1/Tmem163
0.0190153	0.586301	0.585	0.34	1	B230303A05Rik	2-Cacna2d1/Tmem163
0.0190182	0.252721	0.317	0.132	1	Sfxn4	2-Cacna2d1/Tmem163
0.0191174	0.335501	0.268	0.113	1	Zswim7	2-Cacna2d1/Tmem163
0.0191923	0.278459	0.378	0.189	1	Hgsnat	2-Cacna2d1/Tmem163
0.0192433	-0.616435	0.244	0.434	1	Prkd1	2-Cacna2d1/Tmem163
0.0193089	-0.305882	0.207	0.377	1	Gm10033	2-Cacna2d1/Tmem163
0.0194504	-0.307318	0.488	0.679	1	Clint1	2-Cacna2d1/Tmem163
0.0196055	-0.379408	0.415	0.585	1	Ypel2	2-Cacna2d1/Tmem163
0.0198049	0.302388	0.902	0.811	1	Adam22	2-Cacna2d1/Tmem163
0.019884	-0.3168	0.524	0.679	1	Gcc2	2-Cacna2d1/Tmem163
0.020196	0.304017	0.22	0.075	1	Aamdc	2-Cacna2d1/Tmem163
0.020355	0.41743	0.354	0.189	1	Jade3	2-Cacna2d1/Tmem163
0.0206169	-0.405923	0.61	0.736	1	Cnot3	2-Cacna2d1/Tmem163
0.0207938	0.364793	0.841	0.698	1	Fto	2-Cacna2d1/Tmem163
0.0211782	-0.445398	0.463	0.623	1	Arhgap20	2-Cacna2d1/Tmem163
0.0212881	0.47088	0.646	0.509	1	Pde8b	2-Cacna2d1/Tmem163
0.0213497	0.297725	0.561	0.321	1	Hdx	2-Cacna2d1/Tmem163
0.0214587	-0.298151	0.415	0.585	1	Dido1	2-Cacna2d1/Tmem163
0.02165	0.251224	0.598	0.358	1	Ap1g1	2-Cacna2d1/Tmem163
0.0217183	0.326839	0.61	0.396	1	Mrpl41	2-Cacna2d1/Tmem163
0.0217683	0.342351	0.305	0.151	1	Mthfr	2-Cacna2d1/Tmem163
0.0220359	-0.30942	0.134	0.302	1	Nup35	2-Cacna2d1/Tmem163
0.0220749	0.375463	0.463	0.283	1	Dnajc10	2-Cacna2d1/Tmem163
0.0221375	-0.293055	0.549	0.774	1	Zc3h12b	2-Cacna2d1/Tmem163
0.0222301	0.331854	0.378	0.189	1	Gopc	2-Cacna2d1/Tmem163
0.0223735	0.262749	0.232	0.075	1	Rps6ka1	2-Cacna2d1/Tmem163
0.022439	0.279334	0.78	0.566	1	Atp9a	2-Cacna2d1/Tmem163
0.0227398	0.28292	0.244	0.094	1	Rras2	2-Cacna2d1/Tmem163
0.0228754	-0.559798	0.537	0.717	1	Adcy2	2-Cacna2d1/Tmem163
0.022885	0.250668	0.305	0.132	1	Fbxo25	2-Cacna2d1/Tmem163
0.022931	0.284428	0.524	0.321	1	Atp6v0d1	2-Cacna2d1/Tmem163
0.0236196	0.255532	0.305	0.132	1	Tyk2	2-Cacna2d1/Tmem163
0.0236286	0.271341	0.439	0.245	1	Zfp30	2-Cacna2d1/Tmem163
0.0236488	0.349196	0.561	0.415	1	Zfp652	2-Cacna2d1/Tmem163
0.0236514	0.318833	0.573	0.377	1	Zfp618	2-Cacna2d1/Tmem163
0.0237845	-0.270036	0.183	0.358	1	Gm12940	2-Cacna2d1/Tmem163
0.0238291	0.334793	0.854	0.642	1	Ddx17	2-Cacna2d1/Tmem163
0.0238772	-0.294787	0.268	0.453	1	Gm17231	2-Cacna2d1/Tmem163
0.0238813	0.274244	0.39	0.208	1	Usp28	2-Cacna2d1/Tmem163
0.0241963	0.401674	0.585	0.415	1	Ccdc82	2-Cacna2d1/Tmem163
0.024217	-0.284051	0.549	0.736	1	Arid4a	2-Cacna2d1/Tmem163
0.0242681	0.261888	0.744	0.528	1	Cdk13	2-Cacna2d1/Tmem163
0.0243054	-0.265292	0.549	0.698	1	Pcbp3	2-Cacna2d1/Tmem163
0.0244763	-0.290669	0.11	0.264	1	Ddx31	2-Cacna2d1/Tmem163
0.0245742	-0.292179	0.122	0.264	1	Aldh3a2	2-Cacna2d1/Tmem163
0.0246757	-0.340879	0.585	0.717	1	Srrm1	2-Cacna2d1/Tmem163
0.0247185	-0.509563	0.89	0.868	1	B3galt1	2-Cacna2d1/Tmem163
0.0250154	0.281688	0.354	0.17	1	Tprkb	2-Cacna2d1/Tmem163
0.0251294	-0.320432	1	1	1	Mdga2	2-Cacna2d1/Tmem163
0.0251328	0.322348	0.366	0.208	1	Wwc2	2-Cacna2d1/Tmem163
0.0252244	0.267545	0.659	0.415	1	Smg5	2-Cacna2d1/Tmem163
0.0254462	0.300455	0.451	0.283	1	Polr1a	2-Cacna2d1/Tmem163
0.0254557	0.255787	0.902	0.698	1	Faf1	2-Cacna2d1/Tmem163
0.0255698	-0.443994	0.537	0.642	1	Grm3	2-Cacna2d1/Tmem163
0.0258824	0.380111	0.671	0.585	1	Babam2	2-Cacna2d1/Tmem163
0.0259919	0.352168	0.39	0.208	1	Flrt3	2-Cacna2d1/Tmem163
0.0260758	0.345	0.524	0.321	1	Fam13a	2-Cacna2d1/Tmem163
0.0261063	0.307638	0.866	0.774	1	Kmt2e	2-Cacna2d1/Tmem163
0.0262369	-0.269881	0.183	0.34	1	Abcc1	2-Cacna2d1/Tmem163
0.0264945	0.315646	0.78	0.698	1	Srsf10	2-Cacna2d1/Tmem163
0.0265155	0.35558	0.537	0.358	1	Gas5	2-Cacna2d1/Tmem163
0.02656	0.262455	0.244	0.094	1	Tmem183a	2-Cacna2d1/Tmem163
0.0266826	-0.316935	0.402	0.566	1	Plcg1	2-Cacna2d1/Tmem163
0.0269517	-0.339828	0.549	0.679	1	Ttc4	2-Cacna2d1/Tmem163
0.0270892	0.296505	0.524	0.321	1	Hoxb3	2-Cacna2d1/Tmem163
0.0272576	-0.257732	0.854	0.906	1	Srpk2	2-Cacna2d1/Tmem163
0.0275901	-0.335001	0.134	0.283	1	Lgi2	2-Cacna2d1/Tmem163
0.0276728	-0.265762	0.207	0.377	1	Chmp3	2-Cacna2d1/Tmem163
0.027757	-0.296491	0.122	0.264	1	Ddx25	2-Cacna2d1/Tmem163
0.0278931	-0.264165	0.183	0.34	1	1110038F14Rik	2-Cacna2d1/Tmem163
0.0279511	0.279767	0.244	0.094	1	Drp2	2-Cacna2d1/Tmem163
0.0280664	0.404157	0.378	0.226	1	Tet1	2-Cacna2d1/Tmem163
0.0285422	-0.368692	0.28	0.434	1	Igdcc4	2-Cacna2d1/Tmem163
0.028975	-0.25237	0.098	0.226	1	Exosc3	2-Cacna2d1/Tmem163
0.0289797	0.269789	0.317	0.151	1	Gm17018	2-Cacna2d1/Tmem163
0.0290686	-0.261079	0.11	0.245	1	Gm16189	2-Cacna2d1/Tmem163
0.0290686	-0.311368	0.11	0.245	1	Mrpl40	2-Cacna2d1/Tmem163
0.0292388	0.284229	0.159	0.038	1	Larp6	2-Cacna2d1/Tmem163
0.0294577	0.382595	0.5	0.34	1	Sec63	2-Cacna2d1/Tmem163
0.0294788	-0.342443	0.732	0.849	1	Dennd5b	2-Cacna2d1/Tmem163
0.0296944	0.497927	0.524	0.34	1	Greb1l	2-Cacna2d1/Tmem163
0.0302654	0.327883	0.415	0.264	1	Dcun1d1	2-Cacna2d1/Tmem163
0.0304809	0.277238	0.244	0.113	1	Ndufa7	2-Cacna2d1/Tmem163
0.030518	-0.259808	0.073	0.189	1	Cfap43	2-Cacna2d1/Tmem163
0.0305282	0.332267	0.585	0.415	1	Gnl3	2-Cacna2d1/Tmem163
0.030654	-0.285717	0.11	0.245	1	Phldb1	2-Cacna2d1/Tmem163
0.0309314	0.260511	0.28	0.132	1	Peli3	2-Cacna2d1/Tmem163
0.0309475	0.254157	0.415	0.226	1	Zmat1	2-Cacna2d1/Tmem163
0.0310944	0.370927	0.585	0.453	1	Mark2	2-Cacna2d1/Tmem163
0.0315136	0.324163	0.878	0.811	1	Hivep3	2-Cacna2d1/Tmem163
0.031534	0.353931	0.341	0.189	1	Cep19	2-Cacna2d1/Tmem163
0.031558	0.378082	0.512	0.321	1	Ric3	2-Cacna2d1/Tmem163
0.0316045	0.304601	0.463	0.321	1	Pi4kb	2-Cacna2d1/Tmem163
0.0322187	0.28864	0.341	0.17	1	Zscan18	2-Cacna2d1/Tmem163
0.0323326	0.305216	0.415	0.264	1	Lamp1	2-Cacna2d1/Tmem163
0.0323844	-0.381008	0.402	0.528	1	Arrb1	2-Cacna2d1/Tmem163
0.0324543	0.272098	0.951	0.849	1	Tut4	2-Cacna2d1/Tmem163
0.0327679	0.273063	0.427	0.264	1	Fnta	2-Cacna2d1/Tmem163
0.0329276	-0.432969	0.402	0.566	1	Klhl1	2-Cacna2d1/Tmem163
0.0329369	0.349573	0.415	0.245	1	Cebpz	2-Cacna2d1/Tmem163
0.0330352	-0.58709	0.354	0.491	1	Zmym1	2-Cacna2d1/Tmem163
0.033036	0.265138	0.183	0.057	1	Itgbl1	2-Cacna2d1/Tmem163
0.0335117	0.283261	0.317	0.17	1	Marchf5	2-Cacna2d1/Tmem163
0.0336686	-0.300374	0.244	0.377	1	Zcrb1	2-Cacna2d1/Tmem163
0.0337258	0.321948	0.39	0.226	1	Fam78b	2-Cacna2d1/Tmem163
0.0337886	0.293042	0.598	0.434	1	Asxl2	2-Cacna2d1/Tmem163
0.0340395	0.354688	0.427	0.226	1	Abhd14b	2-Cacna2d1/Tmem163
0.0344787	0.275322	0.5	0.321	1	Zer1	2-Cacna2d1/Tmem163
0.0345994	0.262673	0.341	0.17	1	Slc25a13	2-Cacna2d1/Tmem163
0.034721	0.321278	0.61	0.453	1	Bsn	2-Cacna2d1/Tmem163
0.0349874	0.254742	0.549	0.34	1	Pex3	2-Cacna2d1/Tmem163
0.0350005	0.370867	0.317	0.17	1	Ugdh	2-Cacna2d1/Tmem163
0.0350283	-0.522581	0.634	0.698	1	Shisa9	2-Cacna2d1/Tmem163
0.0350823	0.43553	0.439	0.283	1	Arhgef28	2-Cacna2d1/Tmem163
0.0351084	0.29351	0.39	0.226	1	Atxn3	2-Cacna2d1/Tmem163
0.0351734	0.383998	0.415	0.245	1	Tox2	2-Cacna2d1/Tmem163
0.0353069	0.297359	0.451	0.264	1	Nrbp2	2-Cacna2d1/Tmem163
0.0353398	0.252404	0.5	0.321	1	Sertad2	2-Cacna2d1/Tmem163
0.0356288	0.318561	0.183	0.057	1	Gm10044	2-Cacna2d1/Tmem163
0.0358237	0.384031	0.488	0.321	1	Abca3	2-Cacna2d1/Tmem163
0.036056	0.340278	0.561	0.396	1	Alkbh1	2-Cacna2d1/Tmem163
0.0361325	-0.294211	0.939	0.943	1	Atp6v0b	2-Cacna2d1/Tmem163
0.0365879	0.311941	0.524	0.34	1	Gpr107	2-Cacna2d1/Tmem163
0.0367762	-0.349344	0.134	0.264	1	Rabggtb	2-Cacna2d1/Tmem163
0.0369854	0.270353	0.207	0.075	1	Ppp1r16a	2-Cacna2d1/Tmem163
0.0370454	-0.308716	0.183	0.34	1	B3glct	2-Cacna2d1/Tmem163
0.0373282	0.278806	0.793	0.585	1	Zfp445	2-Cacna2d1/Tmem163
0.0375841	0.326506	0.366	0.189	1	Gm12743	2-Cacna2d1/Tmem163
0.0376127	0.30579	0.61	0.434	1	Cdip1	2-Cacna2d1/Tmem163
0.0386215	0.26104	0.354	0.208	1	Actr10	2-Cacna2d1/Tmem163
0.0386815	0.301992	0.585	0.415	1	Rragb	2-Cacna2d1/Tmem163
0.0388999	0.27297	0.39	0.245	1	Lsm14a	2-Cacna2d1/Tmem163
0.0390723	0.356901	0.744	0.604	1	Hdac8	2-Cacna2d1/Tmem163
0.0396495	0.30173	0.39	0.208	1	Gfra1	2-Cacna2d1/Tmem163
0.0397077	0.330067	0.5	0.358	1	Stambpl1	2-Cacna2d1/Tmem163
0.0400236	0.259679	0.22	0.094	1	4732491K20Rik	2-Cacna2d1/Tmem163
0.0405724	-0.288634	0.146	0.283	1	Spata6	2-Cacna2d1/Tmem163
0.0408512	0.298575	0.634	0.472	1	Trps1	2-Cacna2d1/Tmem163
0.0411329	0.305765	0.378	0.245	1	Anxa7	2-Cacna2d1/Tmem163
0.0411826	-0.310046	0.134	0.264	1	BC002059	2-Cacna2d1/Tmem163
0.041576	0.255468	0.817	0.698	1	Bcas3	2-Cacna2d1/Tmem163
0.0418069	0.271963	0.561	0.377	1	Ubxn7	2-Cacna2d1/Tmem163
0.0418574	-0.372669	0.902	0.943	1	Frmd5	2-Cacna2d1/Tmem163
0.0425787	0.293593	0.537	0.396	1	Brinp2	2-Cacna2d1/Tmem163
0.042679	-0.276613	0.634	0.755	1	Gkap1	2-Cacna2d1/Tmem163
0.0427272	0.336582	0.683	0.585	1	1500004A13Rik	2-Cacna2d1/Tmem163
0.0428147	0.302819	0.305	0.151	1	Oaz2	2-Cacna2d1/Tmem163
0.043027	-0.406177	0.244	0.396	1	Ldlrad3	2-Cacna2d1/Tmem163
0.0430676	0.321288	0.268	0.132	1	Gm15892	2-Cacna2d1/Tmem163
0.043077	0.338111	0.537	0.396	1	Hmbox1	2-Cacna2d1/Tmem163
0.0435266	0.304973	0.817	0.755	1	Ralgapa2	2-Cacna2d1/Tmem163
0.043747	-0.265906	0.256	0.415	1	Adcy3	2-Cacna2d1/Tmem163
0.0442337	-0.342657	0.976	0.981	1	Csmd3	2-Cacna2d1/Tmem163
0.0445084	0.275003	0.671	0.528	1	Slc23a2	2-Cacna2d1/Tmem163
0.0445935	0.289806	0.927	0.849	1	Peg3	2-Cacna2d1/Tmem163
0.0447978	-0.313672	0.463	0.585	1	Fam120a	2-Cacna2d1/Tmem163
0.0448005	-0.29976	0.402	0.528	1	Herc4	2-Cacna2d1/Tmem163
0.0449162	0.259398	0.146	0.038	1	Rbl1	2-Cacna2d1/Tmem163
0.0450432	0.387785	0.72	0.585	1	Cyfip2	2-Cacna2d1/Tmem163
0.0450449	0.33107	0.268	0.132	1	2900005J15Rik	2-Cacna2d1/Tmem163
0.0452838	0.295741	0.78	0.585	1	2210408I21Rik	2-Cacna2d1/Tmem163
0.0455577	0.266535	0.768	0.736	1	Srrm4	2-Cacna2d1/Tmem163
0.0456788	0.294472	0.5	0.34	1	Gm30054	2-Cacna2d1/Tmem163
0.0457063	0.384449	0.61	0.453	1	Gtdc1	2-Cacna2d1/Tmem163
0.0457177	-0.322606	0.317	0.491	1	Aifm3	2-Cacna2d1/Tmem163
0.0461289	0.346179	0.634	0.509	1	Phlpp2	2-Cacna2d1/Tmem163
0.0463774	0.298199	0.659	0.528	1	Ubr1	2-Cacna2d1/Tmem163
0.0464559	-0.308214	0.585	0.755	1	Kcnd3	2-Cacna2d1/Tmem163
0.0465698	0.305595	0.634	0.528	1	Psma1	2-Cacna2d1/Tmem163
0.0466404	0.253906	0.171	0.057	1	Gm12258	2-Cacna2d1/Tmem163
0.0467393	0.274634	0.573	0.396	1	Luc7l	2-Cacna2d1/Tmem163
0.0467413	0.33708	0.598	0.472	1	Gng2	2-Cacna2d1/Tmem163
0.0468443	0.427509	0.451	0.283	1	1600010M07Rik	2-Cacna2d1/Tmem163
0.0469043	-0.25693	0.341	0.491	1	Ppfia1	2-Cacna2d1/Tmem163
0.0470702	0.26043	0.829	0.717	1	Ubr3	2-Cacna2d1/Tmem163
0.047256	0.308224	0.329	0.189	1	Cbwd1	2-Cacna2d1/Tmem163
0.0473909	0.335081	0.463	0.34	1	Eipr1	2-Cacna2d1/Tmem163
0.0474672	-0.394277	0.768	0.887	1	Car10	2-Cacna2d1/Tmem163
0.0478404	0.274365	0.756	0.585	1	Dnaja2	2-Cacna2d1/Tmem163
0.0481571	0.289423	0.488	0.358	1	Pfkm	2-Cacna2d1/Tmem163
0.0485016	-0.32805	0.317	0.472	1	U2af1	2-Cacna2d1/Tmem163
0.0487293	0.343311	0.22	0.094	1	Gusb	2-Cacna2d1/Tmem163
0.0498712	0.422793	0.512	0.321	1	Acsl1	2-Cacna2d1/Tmem163
0.0499673	0.379274	0.963	0.906	1	Zbtb20	2-Cacna2d1/Tmem163
0.0503231	-0.274179	0.585	0.736	1	Araf	2-Cacna2d1/Tmem163
0.0503458	0.278946	0.366	0.208	1	Gm16638	2-Cacna2d1/Tmem163
0.0504	0.268701	0.354	0.208	1	Hdac2	2-Cacna2d1/Tmem163
0.0506681	0.259898	0.244	0.113	1	Mpp2	2-Cacna2d1/Tmem163
0.050861	0.256804	0.939	0.792	1	Pde4dip	2-Cacna2d1/Tmem163
0.051117	0.252794	0.195	0.075	1	Dhx35	2-Cacna2d1/Tmem163
0.0511387	0.256009	0.22	0.094	1	Slc16a4	2-Cacna2d1/Tmem163
0.0511387	0.256401	0.22	0.094	1	Prmt9	2-Cacna2d1/Tmem163
0.0518484	0.26733	0.72	0.623	1	Klhl7	2-Cacna2d1/Tmem163
0.0526916	0.251899	0.488	0.302	1	Cbx3	2-Cacna2d1/Tmem163
0.0529856	0.331933	0.268	0.151	1	Kcnab2	2-Cacna2d1/Tmem163
0.0539969	0.361041	0.646	0.547	1	Slc16a11	2-Cacna2d1/Tmem163
0.0541534	-0.303271	0.768	0.887	1	Luzp2	2-Cacna2d1/Tmem163
0.0545196	0.27863	0.268	0.132	1	Mib2	2-Cacna2d1/Tmem163
0.0547455	0.374467	0.415	0.245	1	Rerg	2-Cacna2d1/Tmem163
0.055206	-0.518343	0.817	0.943	1	Grm5	2-Cacna2d1/Tmem163
0.0553785	0.282001	0.854	0.717	1	Hnrnph3	2-Cacna2d1/Tmem163
0.0554915	-0.529581	0.963	0.981	1	Kcnd2	2-Cacna2d1/Tmem163
0.0554955	-0.290716	0.195	0.321	1	Cope	2-Cacna2d1/Tmem163
0.0558895	0.340629	0.354	0.208	1	Clybl	2-Cacna2d1/Tmem163
0.0559361	0.344549	0.341	0.208	1	Gm45435	2-Cacna2d1/Tmem163
0.056019	0.301577	0.439	0.283	1	Stard3nl	2-Cacna2d1/Tmem163
0.056022	0.347002	0.646	0.509	1	Gm45846	2-Cacna2d1/Tmem163
0.0562237	0.382539	0.207	0.094	1	A230072E10Rik	2-Cacna2d1/Tmem163
0.0562985	-0.326408	0.232	0.377	1	Gabra5	2-Cacna2d1/Tmem163
0.05646	-0.270962	0.085	0.189	1	Gm36371	2-Cacna2d1/Tmem163
0.0566095	-0.263569	0.244	0.377	1	Park7	2-Cacna2d1/Tmem163
0.0567207	0.275478	0.512	0.358	1	Pitpnb	2-Cacna2d1/Tmem163
0.0569113	-0.28304	0.098	0.208	1	Gm37768	2-Cacna2d1/Tmem163
0.0571492	0.267834	0.476	0.321	1	Tmem255a	2-Cacna2d1/Tmem163
0.0571638	0.276708	0.378	0.226	1	Tmem259	2-Cacna2d1/Tmem163
0.0572165	-0.331648	0.244	0.396	1	Ankrd45	2-Cacna2d1/Tmem163
0.057364	0.264018	0.512	0.358	1	Psmc1	2-Cacna2d1/Tmem163
0.0579321	0.33128	0.463	0.321	1	Zfp973	2-Cacna2d1/Tmem163
0.0583245	0.286926	0.524	0.377	1	Pard3b	2-Cacna2d1/Tmem163
0.0587911	0.358541	0.28	0.151	1	Minpp1	2-Cacna2d1/Tmem163
0.0590511	0.265245	0.354	0.226	1	Zfp672	2-Cacna2d1/Tmem163
0.0593084	-0.296803	0.463	0.604	1	Zfp827	2-Cacna2d1/Tmem163
0.0593975	0.29253	0.732	0.642	1	Pan3	2-Cacna2d1/Tmem163
0.0594159	0.455003	0.829	0.736	1	Rmst	2-Cacna2d1/Tmem163
0.0599518	0.295609	0.402	0.264	1	Pip4k2a	2-Cacna2d1/Tmem163
0.0602384	0.285649	0.5	0.34	1	Hacd1	2-Cacna2d1/Tmem163
0.0604837	0.256837	0.39	0.245	1	Cfap20	2-Cacna2d1/Tmem163
0.0605686	-0.455034	0.793	0.83	1	Prkg1	2-Cacna2d1/Tmem163
0.0612233	0.29807	0.39	0.245	1	Cfap54	2-Cacna2d1/Tmem163
0.061755	0.257068	0.427	0.264	1	Vdac1	2-Cacna2d1/Tmem163
0.0619074	0.267604	0.72	0.66	1	Thoc7	2-Cacna2d1/Tmem163
0.0621462	0.276479	0.402	0.264	1	Brip1os	2-Cacna2d1/Tmem163
0.0623608	0.299336	0.512	0.34	1	Foxj3	2-Cacna2d1/Tmem163
0.0630739	-0.266646	0.988	0.962	1	Mapt	2-Cacna2d1/Tmem163
0.0634858	0.316243	0.683	0.585	1	Urgcp	2-Cacna2d1/Tmem163
0.0639111	-0.335982	0.207	0.321	1	Prkar1a	2-Cacna2d1/Tmem163
0.0639665	-0.3	0.232	0.377	1	Rpp21	2-Cacna2d1/Tmem163
0.0640736	-0.402294	0.415	0.547	1	Ulk4	2-Cacna2d1/Tmem163
0.0642547	0.289484	0.707	0.623	1	Mapkap1	2-Cacna2d1/Tmem163
0.0643405	0.340573	0.476	0.358	1	Zfp821	2-Cacna2d1/Tmem163
0.0644654	-0.529758	0.549	0.679	1	Pcdh11x	2-Cacna2d1/Tmem163
0.0644797	0.276649	0.451	0.283	1	Ndufs1	2-Cacna2d1/Tmem163
0.0645511	0.320291	0.39	0.264	1	Rtbdn	2-Cacna2d1/Tmem163
0.064652	0.355835	0.561	0.453	1	Pdss1	2-Cacna2d1/Tmem163
0.0649771	-0.270338	0.439	0.585	1	Hacd3	2-Cacna2d1/Tmem163
0.0651949	-0.258983	0.317	0.453	1	Tle1	2-Cacna2d1/Tmem163
0.0652152	0.291562	0.598	0.547	1	Nbas	2-Cacna2d1/Tmem163
0.0652515	0.313603	0.561	0.434	1	Glyr1	2-Cacna2d1/Tmem163
0.0652886	-0.294464	0.195	0.321	1	Ski	2-Cacna2d1/Tmem163
0.0654498	0.312476	0.232	0.113	1	Apaf1	2-Cacna2d1/Tmem163
0.0655249	-0.262767	0.878	0.925	1	Mbnl2	2-Cacna2d1/Tmem163
0.0656245	0.333388	0.305	0.17	1	Idh2	2-Cacna2d1/Tmem163
0.0657914	0.321754	0.854	0.698	1	Cdh2	2-Cacna2d1/Tmem163
0.0659194	0.284449	0.488	0.377	1	Irak1	2-Cacna2d1/Tmem163
0.0660223	0.251658	0.317	0.189	1	Tomm70a	2-Cacna2d1/Tmem163
0.0661653	-0.491669	0.195	0.321	1	Gm2694	2-Cacna2d1/Tmem163
0.0667732	0.257465	0.183	0.075	1	Plk5	2-Cacna2d1/Tmem163
0.0670226	0.273728	0.768	0.736	1	Smg1	2-Cacna2d1/Tmem163
0.0670696	-0.265936	0.268	0.415	1	Eef1a2	2-Cacna2d1/Tmem163
0.067338	-0.250043	0.329	0.509	1	Slc25a4	2-Cacna2d1/Tmem163
0.0673639	0.336131	0.5	0.396	1	Taz	2-Cacna2d1/Tmem163
0.0674356	0.308574	0.793	0.642	1	Gbf1	2-Cacna2d1/Tmem163
0.0675354	-0.369492	0.366	0.509	1	Pdzd2	2-Cacna2d1/Tmem163
0.0678808	0.266288	0.378	0.245	1	Pitpnm1	2-Cacna2d1/Tmem163
0.0679281	0.272789	0.707	0.566	1	Csnk1g1	2-Cacna2d1/Tmem163
0.0679656	-0.283426	0.89	0.981	1	Exoc6b	2-Cacna2d1/Tmem163
0.067968	0.258399	0.207	0.094	1	Rab26	2-Cacna2d1/Tmem163
0.0682831	0.33023	0.439	0.302	1	Cds2	2-Cacna2d1/Tmem163
0.0683668	0.263296	0.354	0.208	1	Samd8	2-Cacna2d1/Tmem163
0.0684213	0.260519	0.232	0.113	1	Fads2	2-Cacna2d1/Tmem163
0.0688539	0.268291	0.293	0.17	1	Hdac3	2-Cacna2d1/Tmem163
0.0688854	0.335826	0.512	0.34	1	Tspyl2	2-Cacna2d1/Tmem163
0.0690457	-0.250133	0.768	0.811	1	Ralgps1	2-Cacna2d1/Tmem163
0.0690787	0.286944	0.817	0.66	1	Usp32	2-Cacna2d1/Tmem163
0.0691357	0.285285	0.878	0.774	1	Prkce	2-Cacna2d1/Tmem163
0.0692329	0.28428	0.793	0.679	1	Rbbp6	2-Cacna2d1/Tmem163
0.0694205	0.366386	0.244	0.132	1	Mdga1	2-Cacna2d1/Tmem163
0.0694441	0.267966	0.549	0.434	1	Mark1	2-Cacna2d1/Tmem163
0.0695454	-0.325628	0.793	0.849	1	Gm11867	2-Cacna2d1/Tmem163
0.0695454	-0.325944	0.78	0.868	1	Slc24a2	2-Cacna2d1/Tmem163
0.0702892	0.314787	0.427	0.302	1	Pisd-ps2	2-Cacna2d1/Tmem163
0.0703473	-0.274512	0.61	0.698	1	Trip11	2-Cacna2d1/Tmem163
0.0704341	-0.254638	0.22	0.358	1	Irf3	2-Cacna2d1/Tmem163
0.0706683	0.270341	0.451	0.34	1	Brsk2	2-Cacna2d1/Tmem163
0.0706911	-0.252043	0.317	0.472	1	Parp6	2-Cacna2d1/Tmem163
0.0711194	-0.42393	0.951	0.943	1	Syt1	2-Cacna2d1/Tmem163
0.0711322	0.279452	0.573	0.434	1	Grina	2-Cacna2d1/Tmem163
0.0711474	-0.294128	0.78	0.792	1	Cask	2-Cacna2d1/Tmem163
0.0716884	-0.286108	0.451	0.585	1	Nfyc	2-Cacna2d1/Tmem163
0.072134	-0.25532	0.78	0.83	1	A930015D03Rik	2-Cacna2d1/Tmem163
0.0722114	0.304124	0.768	0.698	1	Gmcl1	2-Cacna2d1/Tmem163
0.0723833	-0.333122	0.561	0.679	1	Zfp608	2-Cacna2d1/Tmem163
0.0726625	0.361698	0.463	0.321	1	Snx21	2-Cacna2d1/Tmem163
0.0729188	0.295637	0.378	0.245	1	Mrps33	2-Cacna2d1/Tmem163
0.0733853	0.264256	0.683	0.528	1	Rsrc2	2-Cacna2d1/Tmem163
0.0736988	-0.311404	0.561	0.623	1	Thra	2-Cacna2d1/Tmem163
0.0739745	0.287927	0.439	0.283	1	Nprl3	2-Cacna2d1/Tmem163
0.0742158	0.290908	0.61	0.453	1	Sqstm1	2-Cacna2d1/Tmem163
0.0742667	0.30612	0.537	0.396	1	Psmc6	2-Cacna2d1/Tmem163
0.0744406	0.300183	0.72	0.566	1	Taok1	2-Cacna2d1/Tmem163
0.0747025	0.415767	0.451	0.34	1	Sh3rf3	2-Cacna2d1/Tmem163
0.0751214	-0.311175	0.5	0.679	1	Dgkh	2-Cacna2d1/Tmem163
0.0751457	0.377367	0.659	0.547	1	C130071C03Rik	2-Cacna2d1/Tmem163
0.0755502	-0.262896	0.268	0.415	1	Vgll4	2-Cacna2d1/Tmem163
0.0755626	0.251055	0.732	0.585	1	Sec24b	2-Cacna2d1/Tmem163
0.075845	0.252856	0.341	0.189	1	Slc24a5	2-Cacna2d1/Tmem163
0.0761465	-0.332479	0.537	0.642	1	Ralgps2	2-Cacna2d1/Tmem163
0.0763554	0.325201	0.537	0.453	1	Ano6	2-Cacna2d1/Tmem163
0.0767143	0.284352	0.695	0.623	1	Slc44a1	2-Cacna2d1/Tmem163
0.0770858	0.251918	0.268	0.151	1	Naca	2-Cacna2d1/Tmem163
0.0775442	-0.259108	0.549	0.679	1	Slc22a17	2-Cacna2d1/Tmem163
0.077611	-0.258406	0.39	0.528	1	Csf2ra	2-Cacna2d1/Tmem163
0.0777196	0.288809	0.244	0.132	1	Ncaph2	2-Cacna2d1/Tmem163
0.0788103	-0.265189	0.268	0.396	1	Ache	2-Cacna2d1/Tmem163
0.0799227	-0.30049	0.341	0.453	1	Coq5	2-Cacna2d1/Tmem163
0.0807382	0.250717	0.293	0.189	1	Tlcd4	2-Cacna2d1/Tmem163
0.0809071	-0.30939	0.634	0.774	1	Sema3c	2-Cacna2d1/Tmem163
0.0811704	-0.38831	0.817	0.925	1	Unc5c	2-Cacna2d1/Tmem163
0.0818092	-0.283698	0.28	0.415	1	Gigyf1	2-Cacna2d1/Tmem163
0.0822098	-0.468309	0.768	0.83	1	Ntng1	2-Cacna2d1/Tmem163
0.0831124	0.26452	0.512	0.358	1	Hp1bp3	2-Cacna2d1/Tmem163
0.0836326	0.258254	0.476	0.358	1	Aatf	2-Cacna2d1/Tmem163
0.0837122	0.284484	0.378	0.264	1	Ssu72	2-Cacna2d1/Tmem163
0.0844602	0.262806	0.244	0.132	1	Rsph3a	2-Cacna2d1/Tmem163
0.0845285	0.277975	0.476	0.358	1	Ccdc28a	2-Cacna2d1/Tmem163
0.0848376	0.329434	0.768	0.66	1	Vps13c	2-Cacna2d1/Tmem163
0.0848864	0.272774	0.378	0.245	1	Klf13	2-Cacna2d1/Tmem163
0.0853036	0.353706	0.732	0.642	1	Rfx3	2-Cacna2d1/Tmem163
0.0853725	-0.282532	0.28	0.434	1	Abcb7	2-Cacna2d1/Tmem163
0.0855422	-0.329301	0.427	0.566	1	Arid2	2-Cacna2d1/Tmem163
0.08593	0.331258	0.61	0.528	1	Ppp1r13b	2-Cacna2d1/Tmem163
0.0862764	0.295804	0.841	0.717	1	Basp1	2-Cacna2d1/Tmem163
0.0862776	-0.317121	0.671	0.698	1	A330102I10Rik	2-Cacna2d1/Tmem163
0.0863475	-0.336159	0.622	0.698	1	Hnrnpm	2-Cacna2d1/Tmem163
0.0865497	0.297897	0.646	0.528	1	Tusc3	2-Cacna2d1/Tmem163
0.0868236	-0.297585	0.183	0.302	1	Gm28370	2-Cacna2d1/Tmem163
0.0871003	0.256968	0.317	0.189	1	Rhoq	2-Cacna2d1/Tmem163
0.0873036	0.274046	0.537	0.358	1	Atxn7	2-Cacna2d1/Tmem163
0.0881538	0.348688	0.476	0.34	1	Nova2	2-Cacna2d1/Tmem163
0.0885283	-0.307116	0.524	0.66	1	Plcl1	2-Cacna2d1/Tmem163
0.0895346	-0.293994	0.659	0.755	1	Tcf12	2-Cacna2d1/Tmem163
0.0897966	-0.364887	0.976	0.962	1	CT010467.1	2-Cacna2d1/Tmem163
0.0899132	-0.250333	0.793	0.774	1	Hdac9	2-Cacna2d1/Tmem163
0.0917797	-0.309146	0.378	0.453	1	Usp46	2-Cacna2d1/Tmem163
0.0918927	0.293415	0.463	0.34	1	Capn15	2-Cacna2d1/Tmem163
0.0921217	-0.252417	0.171	0.283	1	Jmjd6	2-Cacna2d1/Tmem163
0.0929395	-0.452404	0.232	0.34	1	Ust	2-Cacna2d1/Tmem163
0.0933314	-0.344687	0.122	0.226	1	Eda	2-Cacna2d1/Tmem163
0.093901	0.287063	0.195	0.094	1	Arhgef33	2-Cacna2d1/Tmem163
0.0947608	-0.250319	0.878	0.887	1	Kidins220	2-Cacna2d1/Tmem163
0.0948109	-0.26404	0.159	0.264	1	Wdr11	2-Cacna2d1/Tmem163
0.0948468	0.255721	0.317	0.189	1	Uevld	2-Cacna2d1/Tmem163
0.0958148	-0.268157	0.171	0.283	1	Nab1	2-Cacna2d1/Tmem163
0.0959766	0.263809	0.72	0.604	1	Ptbp2	2-Cacna2d1/Tmem163
0.0960091	-0.332952	0.805	0.868	1	Plekha5	2-Cacna2d1/Tmem163
0.0969121	-0.260834	0.61	0.679	1	Calm1	2-Cacna2d1/Tmem163
0.0976422	0.315412	0.439	0.34	1	Ubxn11	2-Cacna2d1/Tmem163
0.0977456	-0.299465	0.317	0.415	1	Hsp90b1	2-Cacna2d1/Tmem163
0.0982958	0.272151	0.463	0.321	1	Nsmf	2-Cacna2d1/Tmem163
0.0988656	-0.293294	0.402	0.491	1	Tlk1	2-Cacna2d1/Tmem163
0.0991083	0.401518	0.793	0.755	1	Csrnp3	2-Cacna2d1/Tmem163
0.0992233	0.252868	0.366	0.245	1	Sepsecs	2-Cacna2d1/Tmem163
0.0995731	-0.395098	0.951	0.981	1	Ralyl	2-Cacna2d1/Tmem163
0.0995925	0.263172	0.28	0.17	1	Zfp385a	2-Cacna2d1/Tmem163
0.0997016	-0.292162	0.134	0.245	1	Pms1	2-Cacna2d1/Tmem163
0.0998972	0.314936	0.402	0.283	1	Lrrc45	2-Cacna2d1/Tmem163
0.10051	-0.307647	0.463	0.566	1	Tsc22d4	2-Cacna2d1/Tmem163
0.100653	0.295791	0.659	0.509	1	Alk	2-Cacna2d1/Tmem163
0.101101	0.253201	0.22	0.113	1	G2e3	2-Cacna2d1/Tmem163
0.101147	0.253692	0.146	0.057	1	Col18a1	2-Cacna2d1/Tmem163
0.101359	-0.304816	0.159	0.264	1	Sox2ot	2-Cacna2d1/Tmem163
0.10559	-0.30414	0.488	0.528	1	Cnot6l	2-Cacna2d1/Tmem163
0.106734	-0.326587	0.183	0.283	1	Pcx	2-Cacna2d1/Tmem163
0.106854	-0.25254	0.134	0.245	1	Cebpg	2-Cacna2d1/Tmem163
0.107073	-0.289994	0.195	0.283	1	Mrpl4	2-Cacna2d1/Tmem163
0.107697	-0.349864	0.488	0.566	1	Haghl	2-Cacna2d1/Tmem163
0.107779	-0.332828	0.402	0.547	1	Akap13	2-Cacna2d1/Tmem163
0.108325	-0.262104	0.341	0.434	1	Hmgb1	2-Cacna2d1/Tmem163
0.108521	0.282316	0.341	0.226	1	Malsu1	2-Cacna2d1/Tmem163
0.108585	-0.340726	0.622	0.717	1	Ryr3	2-Cacna2d1/Tmem163
0.108956	-0.2576	0.134	0.226	1	B430010I23Rik	2-Cacna2d1/Tmem163
0.109037	0.266628	0.805	0.717	1	Dzip3	2-Cacna2d1/Tmem163
0.109157	0.301103	0.427	0.321	1	Stx3	2-Cacna2d1/Tmem163
0.109796	-0.262172	0.549	0.642	1	Ptpn12	2-Cacna2d1/Tmem163
0.109894	0.287641	0.293	0.189	1	Mitd1	2-Cacna2d1/Tmem163
0.110684	-0.288896	0.561	0.66	1	Herc3	2-Cacna2d1/Tmem163
0.11151	0.252855	0.512	0.415	1	Cul3	2-Cacna2d1/Tmem163
0.111843	-0.255671	0.268	0.377	1	Syt4	2-Cacna2d1/Tmem163
0.112547	0.267332	0.293	0.189	1	Zbtb44	2-Cacna2d1/Tmem163
0.112695	-0.268919	0.622	0.717	1	Slc2a13	2-Cacna2d1/Tmem163
0.112968	-0.399107	0.695	0.736	1	Dner	2-Cacna2d1/Tmem163
0.113076	0.260516	0.378	0.264	1	Fgfr1	2-Cacna2d1/Tmem163
0.113525	0.279735	0.341	0.226	1	Dcun1d2	2-Cacna2d1/Tmem163
0.11358	-0.407746	0.122	0.208	1	Trmt9b	2-Cacna2d1/Tmem163
0.115165	0.280485	0.659	0.547	1	Vezt	2-Cacna2d1/Tmem163
0.115263	0.280845	0.439	0.34	1	Tmem181a	2-Cacna2d1/Tmem163
0.115964	0.311689	0.512	0.415	1	Cd47	2-Cacna2d1/Tmem163
0.11615	-0.260876	0.073	0.151	1	Ccdc78	2-Cacna2d1/Tmem163
0.117237	-0.264411	0.89	0.925	1	Pnisr	2-Cacna2d1/Tmem163
0.117258	0.276562	0.549	0.509	1	Ttll11	2-Cacna2d1/Tmem163
0.118048	0.307587	0.793	0.604	1	Kcnq5	2-Cacna2d1/Tmem163
0.118141	-0.260169	0.073	0.151	1	Magt1	2-Cacna2d1/Tmem163
0.11828	-0.277185	0.366	0.472	1	Pkig	2-Cacna2d1/Tmem163
0.11858	-0.274541	0.463	0.547	1	Dbn1	2-Cacna2d1/Tmem163
0.118919	0.275244	0.402	0.302	1	Nefm	2-Cacna2d1/Tmem163
0.119265	-0.310889	0.561	0.66	1	Nell2	2-Cacna2d1/Tmem163
0.120128	-0.308044	0.402	0.547	1	Stard9	2-Cacna2d1/Tmem163
0.120871	-0.262733	0.183	0.283	1	Carnmt1	2-Cacna2d1/Tmem163
0.121341	-0.294146	0.622	0.679	1	Thsd7a	2-Cacna2d1/Tmem163
0.121501	0.264578	0.72	0.698	1	Arfgef3	2-Cacna2d1/Tmem163
0.121533	0.253529	0.329	0.226	1	Pgap2	2-Cacna2d1/Tmem163
0.121679	-0.288539	0.963	1	1	Rora	2-Cacna2d1/Tmem163
0.12177	0.323756	0.598	0.491	1	Aco2	2-Cacna2d1/Tmem163
0.122203	0.336996	0.134	0.057	1	Col8a1	2-Cacna2d1/Tmem163
0.122566	-0.324485	0.524	0.585	1	Gnal	2-Cacna2d1/Tmem163
0.123127	0.386043	0.463	0.321	1	Zeb2	2-Cacna2d1/Tmem163
0.123279	-0.282291	0.963	0.906	1	Zcchc18	2-Cacna2d1/Tmem163
0.123571	-0.371406	0.61	0.679	1	Grin3a	2-Cacna2d1/Tmem163
0.124018	0.359423	0.22	0.113	1	Sema3a	2-Cacna2d1/Tmem163
0.124342	0.26883	0.939	0.906	1	Mir99ahg	2-Cacna2d1/Tmem163
0.124948	-0.262853	0.366	0.491	1	Cdkl3	2-Cacna2d1/Tmem163
0.125121	-0.288793	0.293	0.415	1	Enpp2	2-Cacna2d1/Tmem163
0.125152	0.274669	0.354	0.226	1	Ttc39c	2-Cacna2d1/Tmem163
0.125576	-0.389838	0.817	0.83	1	Plcb1	2-Cacna2d1/Tmem163
0.125692	0.272932	0.646	0.566	1	Tmem91	2-Cacna2d1/Tmem163
0.125995	0.368056	0.854	0.755	1	Ptprt	2-Cacna2d1/Tmem163
0.126229	0.351286	0.171	0.075	1	Arhgap15	2-Cacna2d1/Tmem163
0.126616	-0.267656	0.11	0.208	1	Gm13919	2-Cacna2d1/Tmem163
0.126733	0.258407	0.476	0.396	1	Rasgrf2	2-Cacna2d1/Tmem163
0.126852	-0.264684	0.537	0.66	1	Gpcpd1	2-Cacna2d1/Tmem163
0.127837	-0.287838	0.439	0.547	1	Cep290	2-Cacna2d1/Tmem163
0.128765	-0.306137	0.317	0.415	1	Pkm	2-Cacna2d1/Tmem163
0.129012	-0.255388	0.122	0.208	1	Rec8	2-Cacna2d1/Tmem163
0.129462	0.297015	0.402	0.321	1	Atp5j2	2-Cacna2d1/Tmem163
0.129761	0.294121	0.732	0.642	1	Pkp4	2-Cacna2d1/Tmem163
0.129884	0.260129	0.683	0.566	1	Gm17276	2-Cacna2d1/Tmem163
0.130148	-1.22723	0.402	0.528	1	Adarb2	2-Cacna2d1/Tmem163
0.130294	0.324066	0.695	0.623	1	Abi2	2-Cacna2d1/Tmem163
0.130822	-0.284585	0.122	0.208	1	Ube2cbp	2-Cacna2d1/Tmem163
0.131142	-0.330469	0.317	0.434	1	Dhx15	2-Cacna2d1/Tmem163
0.131829	0.277061	0.366	0.245	1	Sdhb	2-Cacna2d1/Tmem163
0.132112	0.351988	0.402	0.321	1	Slc1a1	2-Cacna2d1/Tmem163
0.132726	0.267751	0.695	0.604	1	Timm9	2-Cacna2d1/Tmem163
0.133453	0.254747	0.415	0.302	1	N4bp2	2-Cacna2d1/Tmem163
0.133541	0.304922	0.354	0.226	1	St8sia4	2-Cacna2d1/Tmem163
0.135177	-0.295701	0.61	0.717	1	Tacc1	2-Cacna2d1/Tmem163
0.135293	0.278825	0.439	0.34	1	Ppp3cc	2-Cacna2d1/Tmem163
0.136373	-0.255153	0.122	0.208	1	Nrep	2-Cacna2d1/Tmem163
0.137773	-0.495701	0.72	0.774	1	Slc24a3	2-Cacna2d1/Tmem163
0.138241	-0.261955	0.646	0.755	1	Cpe	2-Cacna2d1/Tmem163
0.138396	-0.328103	0.207	0.302	1	Fat1	2-Cacna2d1/Tmem163
0.139176	-0.261599	0.463	0.566	1	Cabp1	2-Cacna2d1/Tmem163
0.13951	-0.274699	0.195	0.302	1	Rab10os	2-Cacna2d1/Tmem163
0.13955	0.260975	0.134	0.057	1	B230323A14Rik	2-Cacna2d1/Tmem163
0.139718	-0.400029	0.561	0.585	1	Dennd4c	2-Cacna2d1/Tmem163
0.140332	0.253806	0.293	0.189	1	Baiap2	2-Cacna2d1/Tmem163
0.141001	0.259368	0.244	0.151	1	Ankrd29	2-Cacna2d1/Tmem163
0.143096	0.261248	0.683	0.623	1	Lpin2	2-Cacna2d1/Tmem163
0.143252	-0.318994	0.378	0.472	1	Unc13b	2-Cacna2d1/Tmem163
0.145999	0.255228	0.415	0.302	1	Atp11a	2-Cacna2d1/Tmem163
0.14616	0.311715	0.341	0.245	1	Nt5dc1	2-Cacna2d1/Tmem163
0.14616	0.303877	0.341	0.245	1	Gm21798	2-Cacna2d1/Tmem163
0.146429	0.301473	0.671	0.547	1	Asb3	2-Cacna2d1/Tmem163
0.146441	0.368358	0.854	0.792	1	Dlgap2	2-Cacna2d1/Tmem163
0.146623	-0.303809	0.793	0.83	1	Foxn3	2-Cacna2d1/Tmem163
0.147115	-0.294598	0.463	0.547	1	Rictor	2-Cacna2d1/Tmem163
0.14726	0.265592	0.39	0.283	1	Nfrkb	2-Cacna2d1/Tmem163
0.147415	-0.255789	0.793	0.849	1	Kcnj3	2-Cacna2d1/Tmem163
0.147447	-0.271582	0.329	0.434	1	Bcl2l1	2-Cacna2d1/Tmem163
0.149951	0.308022	0.902	0.774	1	Gm26871	2-Cacna2d1/Tmem163
0.150206	-0.320068	0.28	0.377	1	Grk5	2-Cacna2d1/Tmem163
0.15139	-0.335495	0.427	0.491	1	Ptpre	2-Cacna2d1/Tmem163
0.152065	-0.326095	0.305	0.396	1	Optn	2-Cacna2d1/Tmem163
0.152533	-0.380699	0.793	0.849	1	Msi2	2-Cacna2d1/Tmem163
0.155055	-0.28672	0.195	0.283	1	Lrrk2	2-Cacna2d1/Tmem163
0.156115	0.266858	0.524	0.415	1	Gas2	2-Cacna2d1/Tmem163
0.15622	-0.359333	0.841	0.83	1	Sema6d	2-Cacna2d1/Tmem163
0.157835	-0.282914	0.22	0.321	1	Ccdc107	2-Cacna2d1/Tmem163
0.158372	-0.41311	0.61	0.642	1	Gm49329	2-Cacna2d1/Tmem163
0.15876	-0.346159	0.366	0.434	1	Sipa1l3	2-Cacna2d1/Tmem163
0.159308	0.339195	0.646	0.491	1	Nol4l	2-Cacna2d1/Tmem163
0.159444	-0.28466	0.512	0.604	1	Kcnc1	2-Cacna2d1/Tmem163
0.159468	-0.307144	0.744	0.736	1	Arih1	2-Cacna2d1/Tmem163
0.160053	0.261148	0.598	0.509	1	Sf3b3	2-Cacna2d1/Tmem163
0.160922	0.353587	0.329	0.226	1	Mid1	2-Cacna2d1/Tmem163
0.161317	0.258254	0.354	0.264	1	Golga3	2-Cacna2d1/Tmem163
0.162195	0.262616	0.293	0.189	1	Wdr36	2-Cacna2d1/Tmem163
0.163109	-0.252694	0.244	0.34	1	Flt3	2-Cacna2d1/Tmem163
0.164378	0.256481	0.573	0.472	1	Pbrm1	2-Cacna2d1/Tmem163
0.164716	-0.300055	0.146	0.226	1	Gsk3a	2-Cacna2d1/Tmem163
0.165418	0.535992	0.744	0.623	1	Cdh12	2-Cacna2d1/Tmem163
0.166574	-0.33246	0.512	0.604	1	Slc35f4	2-Cacna2d1/Tmem163
0.168059	-0.277865	0.683	0.774	1	E130307A14Rik	2-Cacna2d1/Tmem163
0.168243	-0.294343	0.463	0.566	1	Irf2	2-Cacna2d1/Tmem163
0.168407	-0.261816	0.512	0.585	1	Dlgap4	2-Cacna2d1/Tmem163
0.169378	-0.403599	0.378	0.491	1	Sdk2	2-Cacna2d1/Tmem163
0.171986	0.35253	0.61	0.528	1	Cop1	2-Cacna2d1/Tmem163
0.172162	-0.252749	0.329	0.453	1	Dach1	2-Cacna2d1/Tmem163
0.172834	0.420769	0.488	0.396	1	Rhbdl3	2-Cacna2d1/Tmem163
0.173503	0.252758	0.39	0.302	1	Ist1	2-Cacna2d1/Tmem163
0.176195	0.251207	0.146	0.075	1	5430437J10Rik	2-Cacna2d1/Tmem163
0.176502	0.255691	0.354	0.264	1	Gm32442	2-Cacna2d1/Tmem163
0.181957	0.260638	0.366	0.283	1	B4galt5	2-Cacna2d1/Tmem163
0.182885	-0.323537	0.171	0.245	1	Gm11817	2-Cacna2d1/Tmem163
0.184057	-0.475326	0.549	0.623	1	Cntnap5c	2-Cacna2d1/Tmem163
0.184422	0.287117	0.476	0.377	1	Frmpd3	2-Cacna2d1/Tmem163
0.184573	-0.444779	0.22	0.302	1	Stac	2-Cacna2d1/Tmem163
0.184659	0.260293	0.585	0.491	1	Mpc1	2-Cacna2d1/Tmem163
0.187756	-0.25587	0.098	0.17	1	Kit	2-Cacna2d1/Tmem163
0.189994	0.269534	0.451	0.396	1	Acvr1	2-Cacna2d1/Tmem163
0.190013	-0.261749	0.463	0.566	1	Igf2bp3	2-Cacna2d1/Tmem163
0.191084	0.252552	0.476	0.377	1	Zfp182	2-Cacna2d1/Tmem163
0.191615	-0.282336	0.341	0.434	1	Ap3s1	2-Cacna2d1/Tmem163
0.192303	-0.251447	0.244	0.34	1	Man2c1os	2-Cacna2d1/Tmem163
0.196668	-0.25894	0.683	0.717	1	9530059O14Rik	2-Cacna2d1/Tmem163
0.198789	0.278292	0.39	0.283	1	Exosc1	2-Cacna2d1/Tmem163
0.200169	0.539973	0.317	0.226	1	Ddc	2-Cacna2d1/Tmem163
0.201252	0.321646	0.415	0.34	1	Marchf11	2-Cacna2d1/Tmem163
0.201332	0.300767	0.537	0.472	1	Rapgef1	2-Cacna2d1/Tmem163
0.20208	0.2688	0.72	0.623	1	Syn1	2-Cacna2d1/Tmem163
0.202517	0.258486	0.488	0.396	1	Cdc27	2-Cacna2d1/Tmem163
0.204363	-0.435562	0.488	0.566	1	Cdh8	2-Cacna2d1/Tmem163
0.205058	-0.288007	0.378	0.472	1	Bicc1	2-Cacna2d1/Tmem163
0.2051	-0.271645	0.183	0.264	1	Arhgef3	2-Cacna2d1/Tmem163
0.205893	-0.327286	0.878	0.887	1	Cntn4	2-Cacna2d1/Tmem163
0.207164	0.276368	0.78	0.679	1	Gtf2i	2-Cacna2d1/Tmem163
0.209213	0.271624	0.39	0.302	1	Ccdc34	2-Cacna2d1/Tmem163
0.209258	-0.355281	0.512	0.604	1	Khdrbs3	2-Cacna2d1/Tmem163
0.209531	0.260403	0.854	0.736	1	Rab3c	2-Cacna2d1/Tmem163
0.211309	-0.585477	0.22	0.302	1	B230312C02Rik	2-Cacna2d1/Tmem163
0.212004	-0.368728	0.171	0.245	1	Wls	2-Cacna2d1/Tmem163
0.214888	-0.255842	0.305	0.396	1	Rnf24	2-Cacna2d1/Tmem163
0.215047	-0.29039	0.22	0.283	1	Abhd3	2-Cacna2d1/Tmem163
0.215921	-0.258492	0.622	0.736	1	Epo	2-Cacna2d1/Tmem163
0.215969	-0.294237	0.317	0.396	1	Pdia3	2-Cacna2d1/Tmem163
0.219699	0.290683	0.366	0.283	1	Ssr4	2-Cacna2d1/Tmem163
0.220181	-0.383562	0.524	0.623	1	Egfem1	2-Cacna2d1/Tmem163
0.220924	0.299243	0.159	0.094	1	Gm7072	2-Cacna2d1/Tmem163
0.224272	-0.284852	0.78	0.811	1	Ahcyl2	2-Cacna2d1/Tmem163
0.224414	-0.946157	0.366	0.434	1	Cul4b	2-Cacna2d1/Tmem163
0.227201	0.257127	0.439	0.358	1	Vps37a	2-Cacna2d1/Tmem163
0.228977	-0.260418	0.549	0.566	1	Bbip1	2-Cacna2d1/Tmem163
0.229745	-0.270147	0.439	0.509	1	Exoc5	2-Cacna2d1/Tmem163
0.229809	0.260775	0.402	0.358	1	Pus10	2-Cacna2d1/Tmem163
0.231648	-0.280876	0.415	0.547	1	Sptb	2-Cacna2d1/Tmem163
0.235018	0.331842	0.268	0.189	1	Ano5	2-Cacna2d1/Tmem163
0.23597	0.263147	0.524	0.415	1	Rab30	2-Cacna2d1/Tmem163
0.236363	-0.265597	0.732	0.755	1	Dlg1	2-Cacna2d1/Tmem163
0.238028	0.355776	0.341	0.283	1	Sh3pxd2a	2-Cacna2d1/Tmem163
0.238242	0.340353	0.744	0.792	1	Gria3	2-Cacna2d1/Tmem163
0.240833	-0.276651	0.841	0.906	1	Spock1	2-Cacna2d1/Tmem163
0.242151	-0.359615	0.707	0.811	1	Grin2a	2-Cacna2d1/Tmem163
0.243351	0.395833	0.293	0.226	1	Epha3	2-Cacna2d1/Tmem163
0.24701	-0.288391	0.073	0.132	1	Creb5	2-Cacna2d1/Tmem163
0.247253	0.273748	0.329	0.264	1	Tnfrsf21	2-Cacna2d1/Tmem163
0.248173	-0.338863	0.634	0.717	1	Arl15	2-Cacna2d1/Tmem163
0.250681	-0.506823	0.427	0.491	1	Il1rapl2	2-Cacna2d1/Tmem163
0.250717	-0.320171	0.256	0.34	1	Mapk4	2-Cacna2d1/Tmem163
0.258203	-0.252051	0.293	0.396	1	Sh3gl3	2-Cacna2d1/Tmem163
0.258234	-0.269047	0.159	0.226	1	Eef1g	2-Cacna2d1/Tmem163
0.261381	0.260689	0.341	0.264	1	Mical2	2-Cacna2d1/Tmem163
0.266612	0.401568	0.463	0.358	1	Ptprk	2-Cacna2d1/Tmem163
0.268714	-0.272133	0.378	0.472	1	Bcl2	2-Cacna2d1/Tmem163
0.271715	0.293612	0.622	0.566	1	Mblac2	2-Cacna2d1/Tmem163
0.273318	-0.285007	0.28	0.377	1	Spon1	2-Cacna2d1/Tmem163
0.275367	0.253288	0.11	0.057	1	Eya1	2-Cacna2d1/Tmem163
0.275666	-0.258902	0.573	0.66	1	Thsd7b	2-Cacna2d1/Tmem163
0.275978	-0.25622	0.549	0.623	1	Sort1	2-Cacna2d1/Tmem163
0.276196	-0.250876	0.866	0.925	1	Tenm4	2-Cacna2d1/Tmem163
0.276632	-0.262622	0.256	0.321	1	Gpr162	2-Cacna2d1/Tmem163
0.276789	0.261443	0.561	0.453	1	4732471J01Rik	2-Cacna2d1/Tmem163
0.278258	0.254735	0.683	0.604	1	Cyld	2-Cacna2d1/Tmem163
0.2903	0.311306	0.695	0.604	1	Ephb1	2-Cacna2d1/Tmem163
0.290356	0.280427	0.22	0.151	1	Zfp467	2-Cacna2d1/Tmem163
0.29557	0.302687	0.463	0.377	1	Slc6a1	2-Cacna2d1/Tmem163
0.299061	0.535003	0.232	0.151	1	Gm11728	2-Cacna2d1/Tmem163
0.301447	0.42944	0.573	0.509	1	4930555F03Rik	2-Cacna2d1/Tmem163
0.301566	-0.308118	0.549	0.585	1	Thrb	2-Cacna2d1/Tmem163
0.302476	-0.267829	0.366	0.415	1	Glt1d1	2-Cacna2d1/Tmem163
0.305891	0.320202	0.476	0.434	1	Hip1	2-Cacna2d1/Tmem163
0.309425	-0.265776	0.293	0.358	1	Usp50	2-Cacna2d1/Tmem163
0.315225	0.317392	0.671	0.585	1	5730522E02Rik	2-Cacna2d1/Tmem163
0.316912	0.264967	0.695	0.66	1	Wnk1	2-Cacna2d1/Tmem163
0.317245	-0.475165	0.549	0.585	1	Tmcc3	2-Cacna2d1/Tmem163
0.320019	-0.250144	0.439	0.491	1	Cdh9	2-Cacna2d1/Tmem163
0.320435	0.309111	0.366	0.321	1	Gm11508	2-Cacna2d1/Tmem163
0.324003	-0.322983	0.256	0.302	1	Lrmda	2-Cacna2d1/Tmem163
0.335807	0.374013	0.585	0.528	1	Slco3a1	2-Cacna2d1/Tmem163
0.338097	-0.318918	0.402	0.453	1	Ptprz1	2-Cacna2d1/Tmem163
0.340622	-0.264117	0.512	0.604	1	Vav3	2-Cacna2d1/Tmem163
0.342658	0.262332	0.537	0.491	1	Pde4a	2-Cacna2d1/Tmem163
0.346631	0.25505	0.561	0.509	1	Gm9801	2-Cacna2d1/Tmem163
0.347792	-0.276954	0.512	0.566	1	Abat	2-Cacna2d1/Tmem163
0.35021	-0.257489	0.39	0.434	1	Mpdz	2-Cacna2d1/Tmem163
0.355144	0.263	0.573	0.528	1	Prpf6	2-Cacna2d1/Tmem163
0.355908	-0.297227	0.256	0.302	1	Gsg1l	2-Cacna2d1/Tmem163
0.357183	-0.26339	0.378	0.415	1	Rnf165	2-Cacna2d1/Tmem163
0.358514	0.257664	0.28	0.226	1	Elf2	2-Cacna2d1/Tmem163
0.361583	-0.277814	0.232	0.302	1	Azi2	2-Cacna2d1/Tmem163
0.363951	-0.252184	0.341	0.396	1	Msh3	2-Cacna2d1/Tmem163
0.373547	0.313688	0.622	0.679	1	Gm40841	2-Cacna2d1/Tmem163
0.375587	-0.275026	0.585	0.585	1	Shisa6	2-Cacna2d1/Tmem163
0.377501	-0.348886	0.476	0.547	1	Hs3st4	2-Cacna2d1/Tmem163
0.379304	-0.29719	0.805	0.83	1	Trpm3	2-Cacna2d1/Tmem163
0.388673	-0.660632	0.159	0.208	1	C77080	2-Cacna2d1/Tmem163
0.393404	-0.378624	0.073	0.113	1	Sox6	2-Cacna2d1/Tmem163
0.395083	-0.317955	0.537	0.642	1	Tmtc2	2-Cacna2d1/Tmem163
0.403489	0.274614	0.585	0.528	1	Meis2	2-Cacna2d1/Tmem163
0.414103	-0.302289	0.878	0.83	1	R3hdm1	2-Cacna2d1/Tmem163
0.417181	-0.66143	0.415	0.453	1	Rgs6	2-Cacna2d1/Tmem163
0.418938	-0.311137	0.585	0.566	1	Nrn1	2-Cacna2d1/Tmem163
0.419827	-0.870103	0.232	0.283	1	Samhd1	2-Cacna2d1/Tmem163
0.423029	0.282153	0.195	0.151	1	Txlna	2-Cacna2d1/Tmem163
0.423078	-0.35598	0.122	0.17	1	Mylk	2-Cacna2d1/Tmem163
0.426907	0.28948	0.488	0.377	1	Cyth1	2-Cacna2d1/Tmem163
0.427299	-0.400091	0.744	0.792	1	Unc5d	2-Cacna2d1/Tmem163
0.431677	0.326574	0.5	0.509	1	6330403K07Rik	2-Cacna2d1/Tmem163
0.432207	-0.267779	0.402	0.491	1	Add3	2-Cacna2d1/Tmem163
0.440014	-0.33022	0.866	0.792	1	Plcb4	2-Cacna2d1/Tmem163
0.441045	-0.296363	0.671	0.679	1	Fgf13	2-Cacna2d1/Tmem163
0.44286	0.514744	0.195	0.151	1	Pou6f2	2-Cacna2d1/Tmem163
0.443331	0.298907	0.39	0.321	1	Kcnmb2	2-Cacna2d1/Tmem163
0.44943	0.276957	0.841	0.83	1	Robo1	2-Cacna2d1/Tmem163
0.450153	-0.411196	0.744	0.717	1	Elmo1	2-Cacna2d1/Tmem163
0.463505	0.290368	0.646	0.642	1	Ptchd4	2-Cacna2d1/Tmem163
0.474277	-0.431744	0.207	0.264	1	Osgep	2-Cacna2d1/Tmem163
0.476021	-0.257017	0.341	0.358	1	Pank2	2-Cacna2d1/Tmem163
0.481556	0.302247	0.171	0.226	1	Rorb	2-Cacna2d1/Tmem163
0.481698	0.305237	0.11	0.151	1	1700034P13Rik	2-Cacna2d1/Tmem163
0.487842	-0.395951	0.756	0.698	1	Sgcd	2-Cacna2d1/Tmem163
0.514125	-0.284436	0.793	0.755	1	Ttc28	2-Cacna2d1/Tmem163
0.515271	-0.268109	0.476	0.453	1	Eya3	2-Cacna2d1/Tmem163
0.536628	-0.338431	0.146	0.17	1	Prkg2	2-Cacna2d1/Tmem163
0.550411	0.33452	0.927	0.925	1	Cdh18	2-Cacna2d1/Tmem163
0.554866	0.258924	0.122	0.094	1	Vegfc	2-Cacna2d1/Tmem163
0.559157	0.304275	0.439	0.434	1	Cdh7	2-Cacna2d1/Tmem163
0.591749	-0.377587	0.963	0.868	1	Kcnip4	2-Cacna2d1/Tmem163
0.610734	-0.281866	0.622	0.585	1	Aff2	2-Cacna2d1/Tmem163
0.617498	-0.279639	0.244	0.264	1	Sema3e	2-Cacna2d1/Tmem163
0.653113	-0.366126	0.841	0.811	1	Parp8	2-Cacna2d1/Tmem163
0.657145	-0.290421	0.415	0.434	1	Scg3	2-Cacna2d1/Tmem163
0.673174	-0.345391	0.854	0.887	1	Pcdh15	2-Cacna2d1/Tmem163
0.693239	-0.311808	0.22	0.245	1	Lncenc1	2-Cacna2d1/Tmem163
0.709445	-0.284183	0.134	0.151	1	Cemip	2-Cacna2d1/Tmem163
0.714938	-0.317093	0.11	0.132	1	Gm29536	2-Cacna2d1/Tmem163
0.723464	0.2618	0.171	0.151	1	9530026P05Rik	2-Cacna2d1/Tmem163
0.7636	-0.380381	0.72	0.717	1	Tafa1	2-Cacna2d1/Tmem163
0.771403	0.377685	0.585	0.642	1	Htr2c	2-Cacna2d1/Tmem163
0.773016	-0.292974	0.939	0.906	1	Dpp10	2-Cacna2d1/Tmem163
0.801994	0.274326	0.427	0.415	1	Gm30382	2-Cacna2d1/Tmem163
0.80537	-0.279588	0.341	0.358	1	Maml2	2-Cacna2d1/Tmem163
0.817796	-0.305782	0.415	0.396	1	Pde7b	2-Cacna2d1/Tmem163
0.843056	-0.252269	0.256	0.245	1	Pcsk1	2-Cacna2d1/Tmem163
0.896488	-0.254767	0.293	0.321	1	Slc12a2	2-Cacna2d1/Tmem163
0.921586	-0.767788	0.146	0.151	1	D130009I18Rik	2-Cacna2d1/Tmem163
0.927617	-0.497238	0.11	0.113	1	D130079A08Rik	2-Cacna2d1/Tmem163
0.981536	-0.289993	0.39	0.377	1	Parm1	2-Cacna2d1/Tmem163
0.982483	-0.456619	0.22	0.208	1	Nfib	2-Cacna2d1/Tmem163
8.61231e-09	0.952012	0.375	0.008	0.00047713	Armc5	3-Dcc/Cdh8
1.04526e-08	0.607296	0.375	0.008	0.000579084	Mapk3	3-Dcc/Cdh8
4.95412e-08	0.570562	0.25	0	0.00274463	Gm9913	3-Dcc/Cdh8
4.95412e-08	0.589638	0.25	0	0.00274463	Ppef2	3-Dcc/Cdh8
4.95412e-08	0.59628	0.25	0	0.00274463	Gm15997	3-Dcc/Cdh8
4.95412e-08	0.393258	0.25	0	0.00274463	Gm16156	3-Dcc/Cdh8
4.95412e-08	0.474046	0.25	0	0.00274463	Gm19951	3-Dcc/Cdh8
5.4042e-06	0.841257	0.375	0.025	0.299398	Gm13936	3-Dcc/Cdh8
6.14152e-06	0.658493	0.375	0.025	0.340246	Acr	3-Dcc/Cdh8
6.14152e-06	0.577978	0.375	0.025	0.340246	Tagap1	3-Dcc/Cdh8
6.32444e-06	0.736315	0.5	0.05	0.35038	Tfam	3-Dcc/Cdh8
8.97598e-06	0.556038	0.375	0.025	0.497279	Dnhd1	3-Dcc/Cdh8
9.56282e-06	0.897759	0.625	0.101	0.52979	Apmap	3-Dcc/Cdh8
1.3196e-05	0.491486	0.25	0.008	0.731072	Gabrr2	3-Dcc/Cdh8
1.3196e-05	0.398267	0.25	0.008	0.731072	Ric8a	3-Dcc/Cdh8
1.3196e-05	0.582115	0.25	0.008	0.731072	Agt	3-Dcc/Cdh8
1.56661e-05	0.421098	0.25	0.008	0.867919	Hoxb5os	3-Dcc/Cdh8
1.56661e-05	0.407625	0.25	0.008	0.867919	Gm3227	3-Dcc/Cdh8
1.56661e-05	0.504921	0.25	0.008	0.867919	Cfap53	3-Dcc/Cdh8
1.87782e-05	0.796961	0.625	0.109	1	Gm15892	3-Dcc/Cdh8
3.4712e-05	0.632225	0.375	0.034	1	Ttll9	3-Dcc/Cdh8
3.87127e-05	0.754269	0.375	0.034	1	Triap1	3-Dcc/Cdh8
3.87127e-05	0.640725	0.375	0.034	1	Gm4285	3-Dcc/Cdh8
3.87127e-05	0.65414	0.375	0.034	1	Hoxb3	3-Dcc/Cdh8
5.8015e-05	0.809109	0.875	0.235	1	Trak2	3-Dcc/Cdh8
7.76388e-05	0.759159	0.5	0.084	1	Ptpmt1	3-Dcc/Cdh8
0.000107101	0.743713	0.625	0.126	1	Il11ra1	3-Dcc/Cdh8
0.000128459	0.553337	0.375	0.042	1	Tollip	3-Dcc/Cdh8
0.00013109	0.300144	0.125	0	1	Tcf24	3-Dcc/Cdh8
0.00013109	0.268855	0.125	0	1	Gm11608	3-Dcc/Cdh8
0.00013109	0.283301	0.125	0	1	4930447M23Rik	3-Dcc/Cdh8
0.00013109	0.252794	0.125	0	1	Gm33940	3-Dcc/Cdh8
0.00013109	0.342697	0.125	0	1	Sardhos	3-Dcc/Cdh8
0.00013109	0.283301	0.125	0	1	Hoxd3	3-Dcc/Cdh8
0.00013109	0.268855	0.125	0	1	Olfr1271	3-Dcc/Cdh8
0.00013109	0.342697	0.125	0	1	Gm13994	3-Dcc/Cdh8
0.00013109	0.268855	0.125	0	1	Gm14249	3-Dcc/Cdh8
0.00013109	0.252794	0.125	0	1	Gm5166	3-Dcc/Cdh8
0.00013109	0.300144	0.125	0	1	Gm10748	3-Dcc/Cdh8
0.00013109	0.300144	0.125	0	1	Sirpb1b	3-Dcc/Cdh8
0.00013109	0.268855	0.125	0	1	Vmn2r3	3-Dcc/Cdh8
0.00013109	0.300144	0.125	0	1	Lrrc71	3-Dcc/Cdh8
0.00013109	0.252794	0.125	0	1	A730011C13Rik	3-Dcc/Cdh8
0.00013109	0.268855	0.125	0	1	Kcna3	3-Dcc/Cdh8
0.00013109	0.318446	0.125	0	1	Rrh	3-Dcc/Cdh8
0.00013109	0.318446	0.125	0	1	Gm43646	3-Dcc/Cdh8
0.00013109	0.342697	0.125	0	1	Gm17501	3-Dcc/Cdh8
0.00013109	0.252794	0.125	0	1	Mcoln3	3-Dcc/Cdh8
0.00013109	0.252794	0.125	0	1	Cga	3-Dcc/Cdh8
0.00013109	0.283301	0.125	0	1	BB031773	3-Dcc/Cdh8
0.00013109	0.342697	0.125	0	1	Lexm	3-Dcc/Cdh8
0.00013109	0.283301	0.125	0	1	Gm30191	3-Dcc/Cdh8
0.00013109	0.314625	0.125	0	1	Gm13165	3-Dcc/Cdh8
0.00013109	0.268855	0.125	0	1	Gm13166	3-Dcc/Cdh8
0.00013109	0.300144	0.125	0	1	Zfp989	3-Dcc/Cdh8
0.00013109	0.252794	0.125	0	1	Gm32102	3-Dcc/Cdh8
0.00013109	0.268855	0.125	0	1	Gm26346	3-Dcc/Cdh8
0.00013109	0.252794	0.125	0	1	Msx1	3-Dcc/Cdh8
0.00013109	0.318446	0.125	0	1	Gm42528	3-Dcc/Cdh8
0.00013109	0.283301	0.125	0	1	Gm43564	3-Dcc/Cdh8
0.00013109	0.342697	0.125	0	1	Cxcl11	3-Dcc/Cdh8
0.00013109	0.318446	0.125	0	1	1700013M08Rik	3-Dcc/Cdh8
0.00013109	0.342697	0.125	0	1	Gm26703	3-Dcc/Cdh8
0.00013109	0.342697	0.125	0	1	P2rx2	3-Dcc/Cdh8
0.00013109	0.283301	0.125	0	1	Kctd10	3-Dcc/Cdh8
0.00013109	0.318446	0.125	0	1	P2rx7	3-Dcc/Cdh8
0.00013109	0.300144	0.125	0	1	Zkscan14	3-Dcc/Cdh8
0.00013109	0.252794	0.125	0	1	Umad1	3-Dcc/Cdh8
0.00013109	0.283301	0.125	0	1	Gm44445	3-Dcc/Cdh8
0.00013109	0.318446	0.125	0	1	Gm44148	3-Dcc/Cdh8
0.00013109	0.300144	0.125	0	1	Mfap5	3-Dcc/Cdh8
0.00013109	0.342697	0.125	0	1	Clec7a	3-Dcc/Cdh8
0.00013109	0.342697	0.125	0	1	Slco1c1	3-Dcc/Cdh8
0.00013109	0.342697	0.125	0	1	Gm44877	3-Dcc/Cdh8
0.00013109	0.283301	0.125	0	1	Pla2g4c-ps	3-Dcc/Cdh8
0.00013109	0.268855	0.125	0	1	Bcam	3-Dcc/Cdh8
0.00013109	0.300144	0.125	0	1	Gm30075	3-Dcc/Cdh8
0.00013109	0.283301	0.125	0	1	Gucy2d	3-Dcc/Cdh8
0.00013109	0.342697	0.125	0	1	Olfr691	3-Dcc/Cdh8
0.00013109	0.342697	0.125	0	1	Gm44854	3-Dcc/Cdh8
0.00013109	0.283301	0.125	0	1	Prss53	3-Dcc/Cdh8
0.00013109	0.342697	0.125	0	1	Gm23766	3-Dcc/Cdh8
0.00013109	0.252794	0.125	0	1	Gm21119	3-Dcc/Cdh8
0.00013109	0.300144	0.125	0	1	Zfp703	3-Dcc/Cdh8
0.00013109	0.318446	0.125	0	1	Ddx60	3-Dcc/Cdh8
0.00013109	0.252794	0.125	0	1	Ednra	3-Dcc/Cdh8
0.00013109	0.268855	0.125	0	1	Cmtm3	3-Dcc/Cdh8
0.00013109	0.342697	0.125	0	1	Vstm4	3-Dcc/Cdh8
0.00013109	0.300144	0.125	0	1	Gm49256	3-Dcc/Cdh8
0.00013109	0.283301	0.125	0	1	Trdv4	3-Dcc/Cdh8
0.00013109	0.283301	0.125	0	1	Cenpj	3-Dcc/Cdh8
0.00013109	0.300144	0.125	0	1	4933432I03Rik	3-Dcc/Cdh8
0.00013109	0.452381	0.125	0	1	D130079A08Rik	3-Dcc/Cdh8
0.00013109	0.318446	0.125	0	1	1810041H14Rik	3-Dcc/Cdh8
0.00013109	0.342697	0.125	0	1	Gm26592	3-Dcc/Cdh8
0.00013109	0.283301	0.125	0	1	Angptl8	3-Dcc/Cdh8
0.00013109	0.252794	0.125	0	1	Gm18227	3-Dcc/Cdh8
0.00013109	0.268855	0.125	0	1	Gm35940	3-Dcc/Cdh8
0.00013109	0.268855	0.125	0	1	Gm37226	3-Dcc/Cdh8
0.00013109	0.342697	0.125	0	1	Gm47409	3-Dcc/Cdh8
0.00013109	0.283301	0.125	0	1	4930545L08Rik	3-Dcc/Cdh8
0.00013109	0.268855	0.125	0	1	4930538E20Rik	3-Dcc/Cdh8
0.00013109	0.252794	0.125	0	1	Tcam1	3-Dcc/Cdh8
0.00013109	0.283301	0.125	0	1	Cdc42ep4	3-Dcc/Cdh8
0.00013109	0.300144	0.125	0	1	Gm48649	3-Dcc/Cdh8
0.00013109	0.268855	0.125	0	1	4932702P03Rik	3-Dcc/Cdh8
0.00013109	0.268855	0.125	0	1	Serpinb9	3-Dcc/Cdh8
0.00013109	0.300144	0.125	0	1	Gm48746	3-Dcc/Cdh8
0.00013109	0.342697	0.125	0	1	Gm20751	3-Dcc/Cdh8
0.00013109	0.283301	0.125	0	1	Nxnl2	3-Dcc/Cdh8
0.00013109	0.452381	0.125	0	1	Kif27	3-Dcc/Cdh8
0.00013109	0.252794	0.125	0	1	Gm28044	3-Dcc/Cdh8
0.00013109	0.342697	0.125	0	1	Gm33366	3-Dcc/Cdh8
0.00013109	0.283301	0.125	0	1	Naip1	3-Dcc/Cdh8
0.00013109	0.252794	0.125	0	1	Gm47849	3-Dcc/Cdh8
0.00013109	0.300144	0.125	0	1	Gm15286	3-Dcc/Cdh8
0.00013109	0.283301	0.125	0	1	Gm15287	3-Dcc/Cdh8
0.00013109	0.318446	0.125	0	1	2410004P03Rik	3-Dcc/Cdh8
0.00013109	0.342697	0.125	0	1	3110053B16Rik	3-Dcc/Cdh8
0.00013109	0.342697	0.125	0	1	Agmo	3-Dcc/Cdh8
0.00013109	0.342697	0.125	0	1	Gm22513	3-Dcc/Cdh8
0.00013109	0.318446	0.125	0	1	Insm2	3-Dcc/Cdh8
0.00013109	0.342697	0.125	0	1	Gm32369	3-Dcc/Cdh8
0.00013109	0.300144	0.125	0	1	Ccn4	3-Dcc/Cdh8
0.00013109	0.300144	0.125	0	1	Rhpn1	3-Dcc/Cdh8
0.00013109	0.342697	0.125	0	1	Tigd5	3-Dcc/Cdh8
0.00013109	0.342697	0.125	0	1	Tmem249	3-Dcc/Cdh8
0.00013109	0.342697	0.125	0	1	Triobp	3-Dcc/Cdh8
0.00013109	0.252794	0.125	0	1	Apobec3	3-Dcc/Cdh8
0.00013109	0.342697	0.125	0	1	Gm10337	3-Dcc/Cdh8
0.00013109	0.342697	0.125	0	1	Gm16861	3-Dcc/Cdh8
0.00013109	0.342697	0.125	0	1	B3gnt5	3-Dcc/Cdh8
0.00013109	0.318446	0.125	0	1	Tmem207	3-Dcc/Cdh8
0.00013109	0.268855	0.125	0	1	Nrros	3-Dcc/Cdh8
0.00013109	0.318446	0.125	0	1	Ccdc80	3-Dcc/Cdh8
0.00013109	0.318446	0.125	0	1	4930461C15Rik	3-Dcc/Cdh8
0.00013109	0.318446	0.125	0	1	Gm21833	3-Dcc/Cdh8
0.00013109	0.342697	0.125	0	1	1700102H20Rik	3-Dcc/Cdh8
0.00013109	0.268855	0.125	0	1	6530411M01Rik	3-Dcc/Cdh8
0.00013109	0.283301	0.125	0	1	Gm28505	3-Dcc/Cdh8
0.00013109	0.268855	0.125	0	1	Gm18564	3-Dcc/Cdh8
0.00013109	0.283301	0.125	0	1	Ntn3	3-Dcc/Cdh8
0.00013109	0.318446	0.125	0	1	Mad2l1bp	3-Dcc/Cdh8
0.00013109	0.268855	0.125	0	1	Stap2	3-Dcc/Cdh8
0.00013109	0.268855	0.125	0	1	Dsc3	3-Dcc/Cdh8
0.00013109	0.318446	0.125	0	1	Gm38225	3-Dcc/Cdh8
0.00013109	0.252794	0.125	0	1	2700046A07Rik	3-Dcc/Cdh8
0.00013109	0.342697	0.125	0	1	B430212C06Rik	3-Dcc/Cdh8
0.00013109	0.268855	0.125	0	1	Gm8807	3-Dcc/Cdh8
0.00013109	0.283301	0.125	0	1	D330050I16Rik	3-Dcc/Cdh8
0.00013109	0.342697	0.125	0	1	Gm29231	3-Dcc/Cdh8
0.00013109	0.300144	0.125	0	1	Elovl3	3-Dcc/Cdh8
0.00014133	0.621862	0.375	0.042	1	Mtg1	3-Dcc/Cdh8
0.000155408	0.549323	0.375	0.042	1	Klhl4	3-Dcc/Cdh8
0.0001708	0.86715	0.375	0.042	1	Gm14330	3-Dcc/Cdh8
0.000189539	0.834503	0.75	0.21	1	Amer2	3-Dcc/Cdh8
0.000193786	1.19639	0.5	0.092	1	Nacc1	3-Dcc/Cdh8
0.00020598	0.513079	0.375	0.042	1	Ier3ip1	3-Dcc/Cdh8
0.000224472	0.460627	0.25	0.017	1	Acot11	3-Dcc/Cdh8
0.000224472	0.480918	0.25	0.017	1	Zscan2	3-Dcc/Cdh8
0.000224472	0.541636	0.25	0.017	1	Arhgap27	3-Dcc/Cdh8
0.000232115	0.724694	0.625	0.134	1	Cdkn2aip	3-Dcc/Cdh8
0.000255229	0.392199	0.25	0.017	1	Gm14443	3-Dcc/Cdh8
0.000255229	0.477887	0.25	0.017	1	Cd151	3-Dcc/Cdh8
0.000255229	0.39368	0.25	0.017	1	Gm47339	3-Dcc/Cdh8
0.000255229	0.382117	0.25	0.017	1	Tmem198b	3-Dcc/Cdh8
0.000255229	0.734854	0.25	0.017	1	Nek10	3-Dcc/Cdh8
0.000255229	0.540666	0.25	0.017	1	Lyzl4	3-Dcc/Cdh8
0.000255229	0.536714	0.25	0.017	1	Hoxb4	3-Dcc/Cdh8
0.000289181	0.905457	0.625	0.16	1	Mbd6	3-Dcc/Cdh8
0.000289905	0.402725	0.25	0.017	1	Gm37607	3-Dcc/Cdh8
0.000289905	0.36694	0.25	0.017	1	Mogat1	3-Dcc/Cdh8
0.000289905	0.436832	0.25	0.017	1	Gm14212	3-Dcc/Cdh8
0.000289905	0.502642	0.25	0.017	1	C1qtnf12	3-Dcc/Cdh8
0.000289905	0.425606	0.25	0.017	1	Gm44957	3-Dcc/Cdh8
0.000289905	0.696927	0.25	0.017	1	Hoxc4	3-Dcc/Cdh8
0.000328958	0.412982	0.25	0.017	1	Rspo2	3-Dcc/Cdh8
0.0003317	0.757954	0.625	0.134	1	BC003965	3-Dcc/Cdh8
0.000336474	1.25352	0.875	0.454	1	Arhgap18	3-Dcc/Cdh8
0.000372891	0.441811	0.25	0.017	1	Slc1a3	3-Dcc/Cdh8
0.000389833	0.616397	0.375	0.05	1	Pofut2	3-Dcc/Cdh8
0.000442267	0.752587	0.875	0.378	1	Sp4	3-Dcc/Cdh8
0.000461333	0.565781	0.375	0.05	1	Ppfibp1	3-Dcc/Cdh8
0.000470853	0.598737	0.5	0.092	1	Zfp248	3-Dcc/Cdh8
0.000490778	0.709362	0.5	0.101	1	Ubox5	3-Dcc/Cdh8
0.000513615	0.686726	0.625	0.168	1	Tssc4	3-Dcc/Cdh8
0.000544923	0.487351	0.375	0.05	1	Ston2	3-Dcc/Cdh8
0.000594527	0.959314	0.5	0.101	1	Fahd1	3-Dcc/Cdh8
0.00060555	0.740072	0.5	0.109	1	Rps27a	3-Dcc/Cdh8
0.000618277	0.679349	0.625	0.143	1	Fem1a	3-Dcc/Cdh8
0.000642452	0.521266	0.375	0.05	1	Iqck	3-Dcc/Cdh8
0.000648829	0.843237	0.375	0.059	1	Rnf182	3-Dcc/Cdh8
0.00069709	0.551665	0.375	0.05	1	Gnasas1	3-Dcc/Cdh8
0.00069709	0.503318	0.375	0.05	1	Mlst8	3-Dcc/Cdh8
0.000720193	0.901154	1	0.714	1	Rsrp1	3-Dcc/Cdh8
0.000720343	0.758977	0.75	0.261	1	Mettl2	3-Dcc/Cdh8
0.000817793	0.812191	0.75	0.277	1	Hpf1	3-Dcc/Cdh8
0.000880126	0.774563	0.75	0.252	1	Abca8b	3-Dcc/Cdh8
0.000920292	0.826806	1	0.739	1	Evl	3-Dcc/Cdh8
0.000952835	0.615565	0.375	0.059	1	Sp3os	3-Dcc/Cdh8
0.000952835	0.610812	0.375	0.059	1	Efcab5	3-Dcc/Cdh8
0.00101301	-1.80152	0.625	0.908	1	Cdh8	3-Dcc/Cdh8
0.00111551	0.874319	1	0.807	1	Grin1	3-Dcc/Cdh8
0.00125959	0.436985	0.25	0.025	1	Rab33b	3-Dcc/Cdh8
0.00125959	0.500054	0.25	0.025	1	Crtc2	3-Dcc/Cdh8
0.00125959	0.658175	0.25	0.025	1	Prss12	3-Dcc/Cdh8
0.00125959	0.493634	0.25	0.025	1	Has3	3-Dcc/Cdh8
0.00125959	0.477696	0.25	0.025	1	Gm49318	3-Dcc/Cdh8
0.00125959	0.470621	0.25	0.025	1	Cbx8	3-Dcc/Cdh8
0.00125959	0.51552	0.25	0.025	1	Gm50252	3-Dcc/Cdh8
0.00141385	0.726311	0.625	0.21	1	Utp18	3-Dcc/Cdh8
0.0014201	1.20123	0.75	0.387	1	Taf3	3-Dcc/Cdh8
0.00142768	0.697441	0.75	0.252	1	Atf1	3-Dcc/Cdh8
0.00154484	0.394193	0.25	0.025	1	Pax8	3-Dcc/Cdh8
0.00154484	0.345583	0.25	0.025	1	Gm13307	3-Dcc/Cdh8
0.00154484	0.543066	0.25	0.025	1	Chodl	3-Dcc/Cdh8
0.00160301	0.502211	0.375	0.059	1	Ypel1	3-Dcc/Cdh8
0.0016164	0.604746	0.375	0.067	1	Ubfd1	3-Dcc/Cdh8
0.00163331	0.780006	0.5	0.118	1	Spout1	3-Dcc/Cdh8
0.00164001	0.946374	0.625	0.185	1	Rgs9	3-Dcc/Cdh8
0.00170876	0.416876	0.25	0.025	1	Gm35857	3-Dcc/Cdh8
0.00182599	0.936142	0.5	0.118	1	Sntb1	3-Dcc/Cdh8
0.00186759	0.572762	0.5	0.109	1	Rtel1	3-Dcc/Cdh8
0.00197112	0.705343	0.5	0.126	1	Kpnb1	3-Dcc/Cdh8
0.00198876	0.581651	0.375	0.067	1	Wdhd1	3-Dcc/Cdh8
0.00205316	0.763643	0.875	0.454	1	Bdp1	3-Dcc/Cdh8
0.0021294	0.596176	0.375	0.067	1	Gm19744	3-Dcc/Cdh8
0.00251342	-0.419908	1	1	1	Meg3	3-Dcc/Cdh8
0.00251782	0.573216	0.375	0.076	1	Impa1	3-Dcc/Cdh8
0.00251782	0.742763	0.375	0.076	1	Etv4	3-Dcc/Cdh8
0.00260784	0.511896	0.375	0.067	1	Mdm1	3-Dcc/Cdh8
0.00273145	0.810535	0.625	0.202	1	Lrrc14	3-Dcc/Cdh8
0.00282411	0.673608	0.5	0.118	1	Rbbp8	3-Dcc/Cdh8
0.00285809	0.57575	0.5	0.126	1	Eif1a	3-Dcc/Cdh8
0.00296492	1.18058	0.875	0.395	1	Kcnmb2	3-Dcc/Cdh8
0.00325077	0.643982	0.375	0.076	1	Txndc17	3-Dcc/Cdh8
0.00334582	0.616793	0.625	0.193	1	Wdr73	3-Dcc/Cdh8
0.00349626	0.627246	0.625	0.193	1	Rbpj	3-Dcc/Cdh8
0.00351539	0.666076	1	0.622	1	Cpt1c	3-Dcc/Cdh8
0.00364158	-0.818712	0.875	0.975	1	Gpatch8	3-Dcc/Cdh8
0.00370031	0.545588	0.5	0.126	1	Kdsr	3-Dcc/Cdh8
0.00385495	0.771984	0.875	0.647	1	Arhgap39	3-Dcc/Cdh8
0.00404196	0.441693	0.25	0.034	1	Ubxn8	3-Dcc/Cdh8
0.00404236	0.448551	0.25	0.034	1	AV099323	3-Dcc/Cdh8
0.00404236	0.517997	0.25	0.034	1	Gm14320	3-Dcc/Cdh8
0.00404236	0.459838	0.25	0.034	1	Mms22l	3-Dcc/Cdh8
0.00404236	0.505758	0.25	0.034	1	Phkg1	3-Dcc/Cdh8
0.00404236	0.482063	0.25	0.034	1	Trappc5	3-Dcc/Cdh8
0.00414798	0.637332	0.5	0.151	1	Pms2	3-Dcc/Cdh8
0.00417333	0.536917	0.375	0.076	1	Zbtb49	3-Dcc/Cdh8
0.00417333	0.89144	0.375	0.076	1	Dhx16	3-Dcc/Cdh8
0.00428308	0.716889	0.5	0.134	1	Eri2	3-Dcc/Cdh8
0.00440165	0.374913	0.25	0.034	1	Wnt2b	3-Dcc/Cdh8
0.00440165	0.472839	0.25	0.034	1	Dnajc9	3-Dcc/Cdh8
0.00442803	0.910986	1	0.866	1	Chd6	3-Dcc/Cdh8
0.0044368	0.71163	0.75	0.387	1	Hdlbp	3-Dcc/Cdh8
0.00450614	-1.16482	0	0.571	1	Vps13d	3-Dcc/Cdh8
0.00472483	0.713041	0.5	0.134	1	Gm31907	3-Dcc/Cdh8
0.00478966	0.476977	0.25	0.034	1	Gm2449	3-Dcc/Cdh8
0.00478966	0.428235	0.25	0.034	1	Axin2	3-Dcc/Cdh8
0.00500643	-1.07949	0	0.563	1	Pxk	3-Dcc/Cdh8
0.00500643	-1.14743	0	0.563	1	Actr2	3-Dcc/Cdh8
0.00517813	0.667868	0.75	0.311	1	Tmem30a	3-Dcc/Cdh8
0.00518964	0.635884	0.625	0.244	1	Usp3	3-Dcc/Cdh8
0.00520836	0.41739	0.25	0.034	1	Gm14051	3-Dcc/Cdh8
0.00520836	0.341943	0.25	0.034	1	Baiap2l1	3-Dcc/Cdh8
0.00520836	0.403708	0.25	0.034	1	Adgra2	3-Dcc/Cdh8
0.00532653	0.664509	0.875	0.571	1	Brwd1	3-Dcc/Cdh8
0.00541983	0.52785	0.75	0.303	1	Gpsm1	3-Dcc/Cdh8
0.00543736	0.591657	0.625	0.235	1	Tmem181b-ps	3-Dcc/Cdh8
0.00549655	0.593055	0.5	0.151	1	Zbed4	3-Dcc/Cdh8
0.00558773	0.755937	0.5	0.16	1	Casd1	3-Dcc/Cdh8
0.00565986	0.391632	0.25	0.034	1	Xlr5a	3-Dcc/Cdh8
0.00565986	0.492755	0.25	0.034	1	Antxr2	3-Dcc/Cdh8
0.00565986	0.354835	0.25	0.034	1	Zfp367	3-Dcc/Cdh8
0.00565986	0.319209	0.25	0.034	1	Gm46563	3-Dcc/Cdh8
0.00583665	0.814454	0.625	0.244	1	Stk24	3-Dcc/Cdh8
0.00588395	0.593209	0.625	0.235	1	Chchd7	3-Dcc/Cdh8
0.00590325	0.884932	0.5	0.168	1	Lman1	3-Dcc/Cdh8
0.00592872	0.604848	0.625	0.218	1	Fxyd6	3-Dcc/Cdh8
0.00623265	0.535692	0.375	0.084	1	A430018G15Rik	3-Dcc/Cdh8
0.00637444	0.461998	0.375	0.076	1	9430053O09Rik	3-Dcc/Cdh8
0.006449	-1.13	0.25	0.723	1	Zfp462	3-Dcc/Cdh8
0.00659922	0.543394	0.375	0.084	1	Smim26	3-Dcc/Cdh8
0.00659922	0.755423	0.375	0.084	1	Dennd3	3-Dcc/Cdh8
0.00660357	0.735154	0.5	0.151	1	Reln	3-Dcc/Cdh8
0.00681049	-1.03499	0	0.538	1	Phf24	3-Dcc/Cdh8
0.00699364	0.623621	0.5	0.16	1	Rps12	3-Dcc/Cdh8
0.00702439	0.882759	1	0.891	1	Dnajc6	3-Dcc/Cdh8
0.00704397	-1.0012	0.125	0.613	1	Ank	3-Dcc/Cdh8
0.00704914	0.684012	0.5	0.176	1	Cnot8	3-Dcc/Cdh8
0.00709864	0.778671	0.375	0.092	1	Mrrf	3-Dcc/Cdh8
0.0072672	-1.1733	0.125	0.672	1	Srgap1	3-Dcc/Cdh8
0.00733458	0.694788	0.75	0.378	1	Retreg3	3-Dcc/Cdh8
0.00733562	0.64869	0.875	0.521	1	Vps54	3-Dcc/Cdh8
0.00752643	-1.05426	0	0.529	1	Zfp652	3-Dcc/Cdh8
0.00763976	0.771221	0.5	0.16	1	Polr3b	3-Dcc/Cdh8
0.00790716	0.619257	0.5	0.151	1	Cfap20	3-Dcc/Cdh8
0.00791494	0.607788	0.375	0.092	1	Bpnt1	3-Dcc/Cdh8
0.00793044	-0.877359	0.625	0.95	1	Apc	3-Dcc/Cdh8
0.00794295	0.791691	0.875	0.504	1	Ophn1	3-Dcc/Cdh8
0.00797112	0.652473	0.5	0.185	1	Pnma3	3-Dcc/Cdh8
0.00816188	-0.916953	0.375	0.756	1	Ptk2	3-Dcc/Cdh8
0.00819353	0.759261	0.875	0.504	1	Prxl2c	3-Dcc/Cdh8
0.00820618	0.673878	0.75	0.361	1	Ift81	3-Dcc/Cdh8
0.00825177	0.742525	0.875	0.513	1	Atxn7l1	3-Dcc/Cdh8
0.00830683	-1.10917	0	0.521	1	Btaf1	3-Dcc/Cdh8
0.00835381	0.749633	0.375	0.092	1	Smarcal1	3-Dcc/Cdh8
0.00835381	0.590987	0.375	0.092	1	Lrrc39	3-Dcc/Cdh8
0.00836721	0.707779	0.5	0.168	1	Lactb2	3-Dcc/Cdh8
0.00842109	-0.783883	1	0.992	1	Sntg1	3-Dcc/Cdh8
0.00844703	0.656623	0.625	0.269	1	Mag	3-Dcc/Cdh8
0.00851017	0.631877	0.875	0.513	1	Ptpra	3-Dcc/Cdh8
0.00857716	0.791901	0.75	0.37	1	Slc6a7	3-Dcc/Cdh8
0.00864171	0.549487	0.5	0.151	1	Mterf3	3-Dcc/Cdh8
0.00870946	0.709448	0.5	0.16	1	Ndufa5	3-Dcc/Cdh8
0.0087392	1.06539	0.875	0.605	1	Zfpm2	3-Dcc/Cdh8
0.00881433	0.550496	0.375	0.092	1	Rhbdd1	3-Dcc/Cdh8
0.00881433	0.586854	0.375	0.092	1	Nme6	3-Dcc/Cdh8
0.00881433	0.533784	0.375	0.092	1	Gm48693	3-Dcc/Cdh8
0.00903233	-0.875637	0.625	0.849	1	Ogt	3-Dcc/Cdh8
0.00940457	0.520067	0.25	0.042	1	Dyrk3	3-Dcc/Cdh8
0.00940457	0.434389	0.25	0.042	1	Gm12689	3-Dcc/Cdh8
0.00940457	0.491777	0.25	0.042	1	1700010K23Rik	3-Dcc/Cdh8
0.00940457	0.640823	0.25	0.042	1	Lhfpl5	3-Dcc/Cdh8
0.00947672	0.859939	0.75	0.328	1	Tmem132d	3-Dcc/Cdh8
0.00955632	0.599279	0.875	0.605	1	Asb3	3-Dcc/Cdh8
0.00970483	0.51417	1	0.899	1	Smyd3	3-Dcc/Cdh8
0.00973831	0.708507	0.375	0.101	1	Bcat2	3-Dcc/Cdh8
0.00975566	0.417851	0.375	0.084	1	Zranb3	3-Dcc/Cdh8
0.00991109	0.709664	0.5	0.16	1	Elovl5	3-Dcc/Cdh8
0.0100806	-1.00962	0	0.504	1	Usp7	3-Dcc/Cdh8
0.0101144	0.66812	0.25	0.042	1	Gm5149	3-Dcc/Cdh8
0.0101144	0.457874	0.25	0.042	1	Gm45697	3-Dcc/Cdh8
0.0101144	0.45444	0.25	0.042	1	Mapk7	3-Dcc/Cdh8
0.01025	0.751001	0.375	0.101	1	Tatdn2	3-Dcc/Cdh8
0.0103086	0.90968	0.75	0.513	1	Knop1	3-Dcc/Cdh8
0.0103349	1.21363	0.375	0.092	1	Cpa6	3-Dcc/Cdh8
0.0103349	0.493638	0.375	0.092	1	Ccdc85c	3-Dcc/Cdh8
0.0105161	0.595485	1	0.857	1	Zfr	3-Dcc/Cdh8
0.0105486	0.784608	0.875	0.655	1	Tro	3-Dcc/Cdh8
0.010652	0.252786	0.125	0.008	1	6720483E21Rik	3-Dcc/Cdh8
0.010652	0.268516	0.125	0.008	1	Gm13748	3-Dcc/Cdh8
0.010652	0.288143	0.125	0.008	1	Nppc	3-Dcc/Cdh8
0.010652	0.289065	0.125	0.008	1	Gm19705	3-Dcc/Cdh8
0.010652	0.254037	0.125	0.008	1	Lhx4	3-Dcc/Cdh8
0.010652	0.308517	0.125	0.008	1	Gm13377	3-Dcc/Cdh8
0.010652	0.257281	0.125	0.008	1	Gm13490	3-Dcc/Cdh8
0.010652	0.27279	0.125	0.008	1	2600014E21Rik	3-Dcc/Cdh8
0.010652	0.271727	0.125	0.008	1	Dll4	3-Dcc/Cdh8
0.010652	0.306174	0.125	0.008	1	Nkx2-2	3-Dcc/Cdh8
0.010652	0.273372	0.125	0.008	1	Wfdc8	3-Dcc/Cdh8
0.010652	0.269964	0.125	0.008	1	Zfp970	3-Dcc/Cdh8
0.010652	0.282252	0.125	0.008	1	Igsf1	3-Dcc/Cdh8
0.010652	0.323099	0.125	0.008	1	Piga	3-Dcc/Cdh8
0.010652	0.254688	0.125	0.008	1	Ccna1	3-Dcc/Cdh8
0.010652	0.271902	0.125	0.008	1	Fam205c	3-Dcc/Cdh8
0.010652	0.265687	0.125	0.008	1	Mup6	3-Dcc/Cdh8
0.010652	0.283343	0.125	0.008	1	Gm12796	3-Dcc/Cdh8
0.010652	0.285327	0.125	0.008	1	Skint6	3-Dcc/Cdh8
0.010652	0.297568	0.125	0.008	1	Gm12925	3-Dcc/Cdh8
0.010652	0.285978	0.125	0.008	1	Gm15904	3-Dcc/Cdh8
0.010652	0.306174	0.125	0.008	1	Zfp984	3-Dcc/Cdh8
0.010652	0.32936	0.125	0.008	1	Dbf4	3-Dcc/Cdh8
0.010652	0.330425	0.125	0.008	1	C1qtnf7	3-Dcc/Cdh8
0.010652	0.301137	0.125	0.008	1	Spink2	3-Dcc/Cdh8
0.010652	0.253666	0.125	0.008	1	A630023P12Rik	3-Dcc/Cdh8
0.010652	0.299473	0.125	0.008	1	2610001J05Rik	3-Dcc/Cdh8
0.010652	0.269784	0.125	0.008	1	Apobec1	3-Dcc/Cdh8
0.010652	0.329357	0.125	0.008	1	2310001H17Rik	3-Dcc/Cdh8
0.010652	0.282835	0.125	0.008	1	Gsg1	3-Dcc/Cdh8
0.010652	0.253702	0.125	0.008	1	Lsr	3-Dcc/Cdh8
0.010652	0.262423	0.125	0.008	1	Gm38285	3-Dcc/Cdh8
0.010652	0.273492	0.125	0.008	1	Gm44661	3-Dcc/Cdh8
0.010652	0.25113	0.125	0.008	1	Glipr1l1	3-Dcc/Cdh8
0.010652	0.304685	0.125	0.008	1	Adprhl1	3-Dcc/Cdh8
0.010652	0.267041	0.125	0.008	1	Gm7706	3-Dcc/Cdh8
0.010652	0.30021	0.125	0.008	1	Gm45639	3-Dcc/Cdh8
0.010652	0.260034	0.125	0.008	1	Gins2	3-Dcc/Cdh8
0.010652	0.307876	0.125	0.008	1	Gm30108	3-Dcc/Cdh8
0.010652	0.329613	0.125	0.008	1	Slain1os	3-Dcc/Cdh8
0.010652	0.332768	0.125	0.008	1	Gm49236	3-Dcc/Cdh8
0.010652	0.294629	0.125	0.008	1	Gm47002	3-Dcc/Cdh8
0.010652	0.332889	0.125	0.008	1	Gm10686	3-Dcc/Cdh8
0.010652	0.325936	0.125	0.008	1	Ttc36	3-Dcc/Cdh8
0.010652	0.265125	0.125	0.008	1	Gm29054	3-Dcc/Cdh8
0.010652	0.265991	0.125	0.008	1	Fbxw15	3-Dcc/Cdh8
0.010652	0.284961	0.125	0.008	1	Spink8	3-Dcc/Cdh8
0.010652	0.25768	0.125	0.008	1	Klhl40	3-Dcc/Cdh8
0.010652	0.328164	0.125	0.008	1	Gm11960	3-Dcc/Cdh8
0.010652	0.264381	0.125	0.008	1	Il4	3-Dcc/Cdh8
0.010652	0.32788	0.125	0.008	1	Pdlim4	3-Dcc/Cdh8
0.010652	0.269784	0.125	0.008	1	Gucy2e	3-Dcc/Cdh8
0.010652	0.270651	0.125	0.008	1	Gm11715	3-Dcc/Cdh8
0.010652	0.265576	0.125	0.008	1	Dnaic2	3-Dcc/Cdh8
0.010652	0.329357	0.125	0.008	1	Gm47882	3-Dcc/Cdh8
0.010652	0.304911	0.125	0.008	1	Gm30893	3-Dcc/Cdh8
0.010652	0.481159	0.125	0.008	1	Ofcc1	3-Dcc/Cdh8
0.010652	0.29972	0.125	0.008	1	Gm26688	3-Dcc/Cdh8
0.010652	0.325936	0.125	0.008	1	Gm3772	3-Dcc/Cdh8
0.010652	0.263702	0.125	0.008	1	Gm32089	3-Dcc/Cdh8
0.010652	0.304929	0.125	0.008	1	Smim15	3-Dcc/Cdh8
0.010652	0.332889	0.125	0.008	1	Gm16263	3-Dcc/Cdh8
0.010652	0.775636	0.125	0.008	1	Gm47096	3-Dcc/Cdh8
0.010652	0.537422	0.125	0.008	1	9630002D21Rik	3-Dcc/Cdh8
0.010652	0.269961	0.125	0.008	1	Gm17191	3-Dcc/Cdh8
0.010652	0.296657	0.125	0.008	1	5033406O09Rik	3-Dcc/Cdh8
0.010652	0.269964	0.125	0.008	1	Gm2582	3-Dcc/Cdh8
0.010652	0.328385	0.125	0.008	1	Fbln1	3-Dcc/Cdh8
0.010652	0.294385	0.125	0.008	1	Gm30371	3-Dcc/Cdh8
0.010652	0.326283	0.125	0.008	1	Cebpd	3-Dcc/Cdh8
0.010652	0.328392	0.125	0.008	1	Trat1	3-Dcc/Cdh8
0.010652	0.252675	0.125	0.008	1	Tdrd6	3-Dcc/Cdh8
0.010652	0.265064	0.125	0.008	1	Rasgrp3	3-Dcc/Cdh8
0.010652	0.272222	0.125	0.008	1	Gm31615	3-Dcc/Cdh8
0.010652	0.300722	0.125	0.008	1	Gm26682	3-Dcc/Cdh8
0.010652	0.327509	0.125	0.008	1	Lpxn	3-Dcc/Cdh8
0.010652	0.270235	0.125	0.008	1	Cyp2c66	3-Dcc/Cdh8
0.010652	0.505766	0.125	0.008	1	mt-Atp8	3-Dcc/Cdh8
0.0106829	0.913945	0.75	0.361	1	Tet2	3-Dcc/Cdh8
0.0107407	0.841474	0.625	0.286	1	Ankrd26	3-Dcc/Cdh8
0.0107513	0.98544	0.875	0.765	1	Stk38	3-Dcc/Cdh8
0.0108715	0.631095	0.25	0.042	1	Tacr3	3-Dcc/Cdh8
0.0108715	0.348457	0.25	0.042	1	Gm9925	3-Dcc/Cdh8
0.0110841	-0.89549	0	0.496	1	Ola1	3-Dcc/Cdh8
0.0110842	-1.00073	0	0.496	1	Celf3	3-Dcc/Cdh8
0.0110853	0.83198	0.875	0.597	1	Gm45846	3-Dcc/Cdh8
0.0111722	0.629049	0.5	0.176	1	Numbl	3-Dcc/Cdh8
0.0113456	0.824067	0.375	0.101	1	Gnpda2	3-Dcc/Cdh8
0.0114743	0.517185	0.375	0.092	1	Emc6	3-Dcc/Cdh8
0.0116565	0.733855	0.625	0.269	1	2210016L21Rik	3-Dcc/Cdh8
0.0116786	0.379354	0.25	0.042	1	Iffo2	3-Dcc/Cdh8
0.0116786	0.437898	0.25	0.042	1	R74862	3-Dcc/Cdh8
0.0116786	0.375355	0.25	0.042	1	Gm49003	3-Dcc/Cdh8
0.0116786	0.603167	0.25	0.042	1	5430437J10Rik	3-Dcc/Cdh8
0.0116786	0.333789	0.25	0.042	1	Ifitm7	3-Dcc/Cdh8
0.0117221	0.832249	0.875	0.496	1	Ak5	3-Dcc/Cdh8
0.0119654	-1.19842	0.375	0.908	1	Chrm3	3-Dcc/Cdh8
0.0120851	0.708526	0.625	0.235	1	Irak1	3-Dcc/Cdh8
0.0121452	0.261111	0.125	0.008	1	Gpr1	3-Dcc/Cdh8
0.0121452	0.315286	0.125	0.008	1	Mcm6	3-Dcc/Cdh8
0.0121452	0.267222	0.125	0.008	1	A230108P19Rik	3-Dcc/Cdh8
0.0121452	0.287255	0.125	0.008	1	Enkur	3-Dcc/Cdh8
0.0121452	0.277525	0.125	0.008	1	Taf7l	3-Dcc/Cdh8
0.0121452	0.314311	0.125	0.008	1	Gm9008	3-Dcc/Cdh8
0.0121452	0.291576	0.125	0.008	1	Gm44036	3-Dcc/Cdh8
0.0121452	0.276784	0.125	0.008	1	2010013B24Rik	3-Dcc/Cdh8
0.0121452	0.293474	0.125	0.008	1	Fut10	3-Dcc/Cdh8
0.0121452	0.25211	0.125	0.008	1	Gm16348	3-Dcc/Cdh8
0.0121452	0.25589	0.125	0.008	1	Acta1	3-Dcc/Cdh8
0.0121452	0.286472	0.125	0.008	1	Lpar6	3-Dcc/Cdh8
0.0121452	0.277609	0.125	0.008	1	Gm12326	3-Dcc/Cdh8
0.0121453	0.672818	0.875	0.471	1	Map7	3-Dcc/Cdh8
0.0121731	-0.8944	0	0.487	1	Zkscan3	3-Dcc/Cdh8
0.0122444	0.514133	0.5	0.16	1	Flot1	3-Dcc/Cdh8
0.0125383	0.416936	0.25	0.042	1	Sord	3-Dcc/Cdh8
0.0125383	0.41494	0.25	0.042	1	Mrpl37	3-Dcc/Cdh8
0.0125383	0.42702	0.25	0.042	1	Ptger4	3-Dcc/Cdh8
0.012544	0.563379	0.375	0.101	1	D430019H16Rik	3-Dcc/Cdh8
0.012544	0.513452	0.375	0.101	1	Zfp995	3-Dcc/Cdh8
0.012544	0.531211	0.375	0.101	1	Ptk7	3-Dcc/Cdh8
0.012717	0.539024	0.5	0.168	1	Pdp1	3-Dcc/Cdh8
0.0127238	0.475772	0.375	0.092	1	Ctbp1	3-Dcc/Cdh8
0.0127656	0.541405	0.5	0.16	1	Mal	3-Dcc/Cdh8
0.0129777	0.6953	0.5	0.185	1	Mrps17	3-Dcc/Cdh8
0.0129785	-1.03246	0.25	0.647	1	Pten	3-Dcc/Cdh8
0.0130582	0.747013	1	0.706	1	Syt11	3-Dcc/Cdh8
0.0130891	0.660003	0.625	0.277	1	Gucy1b1	3-Dcc/Cdh8
0.0132668	-1.25184	0.5	0.95	1	Msi2	3-Dcc/Cdh8
0.0132995	0.652372	0.625	0.294	1	Nf2	3-Dcc/Cdh8
0.0133804	0.579085	0.75	0.336	1	Arntl	3-Dcc/Cdh8
0.0133926	0.473124	0.375	0.092	1	Dchs1	3-Dcc/Cdh8
0.0134537	0.310507	0.25	0.042	1	G6pdx	3-Dcc/Cdh8
0.0134537	0.386324	0.25	0.042	1	Gm4409	3-Dcc/Cdh8
0.0134723	0.498137	0.625	0.235	1	Cyfip1	3-Dcc/Cdh8
0.0134998	0.556428	0.5	0.185	1	Tprkb	3-Dcc/Cdh8
0.0136635	0.720091	0.625	0.286	1	Sirpa	3-Dcc/Cdh8
0.013755	0.793437	0.625	0.294	1	Smim10l1	3-Dcc/Cdh8
0.0138131	0.745759	0.5	0.193	1	Rps28	3-Dcc/Cdh8
0.0138722	0.645457	0.625	0.269	1	Pip4k2a	3-Dcc/Cdh8
0.0139798	0.505033	0.75	0.345	1	Usp54	3-Dcc/Cdh8
0.0141494	-1.01529	0.375	0.849	1	Nrg3os	3-Dcc/Cdh8
0.0142239	1.08998	0.625	0.294	1	Zfp521	3-Dcc/Cdh8
0.0143566	1.27494	0.5	0.193	1	Bcl11a	3-Dcc/Cdh8
0.0144276	0.337986	0.25	0.042	1	Surf6	3-Dcc/Cdh8
0.0144276	0.317643	0.25	0.042	1	Gm20778	3-Dcc/Cdh8
0.0145519	0.513985	0.375	0.101	1	Qsox2	3-Dcc/Cdh8
0.0147	0.574393	0.75	0.361	1	Eid1	3-Dcc/Cdh8
0.0147591	0.658164	1	0.874	1	Enah	3-Dcc/Cdh8
0.0147701	0.652069	0.625	0.303	1	Elp1	3-Dcc/Cdh8
0.0149602	-1.02788	0.25	0.647	1	Chd2	3-Dcc/Cdh8
0.0150085	0.841402	0.75	0.445	1	Snx27	3-Dcc/Cdh8
0.0152091	0.732336	0.625	0.345	1	Ubxn11	3-Dcc/Cdh8
0.0152518	0.516435	1	0.966	1	Nav3	3-Dcc/Cdh8
0.0154632	0.390862	0.25	0.042	1	Gm42397	3-Dcc/Cdh8
0.0155003	1.02332	0.5	0.193	1	Col8a1	3-Dcc/Cdh8
0.0157674	0.713827	0.5	0.202	1	Lamc1	3-Dcc/Cdh8
0.0160111	-0.894682	0	0.462	1	Pdxdc1	3-Dcc/Cdh8
0.0160427	0.503967	0.375	0.101	1	Fat4	3-Dcc/Cdh8
0.0161761	-0.860044	0.625	0.874	1	Huwe1	3-Dcc/Cdh8
0.0163328	0.891656	0.625	0.319	1	Syt17	3-Dcc/Cdh8
0.0163692	0.554749	0.5	0.202	1	Ube2i	3-Dcc/Cdh8
0.01646	0.82564	0.875	0.613	1	Aplp2	3-Dcc/Cdh8
0.0165637	0.297263	0.25	0.042	1	Rps19	3-Dcc/Cdh8
0.016838	0.472318	0.375	0.101	1	Lmo2	3-Dcc/Cdh8
0.0170042	-0.838571	1	0.992	1	Csmd1	3-Dcc/Cdh8
0.0170397	-0.951715	0.125	0.605	1	Hipk2	3-Dcc/Cdh8
0.0170397	0.574632	0.5	0.185	1	Elovl4	3-Dcc/Cdh8
0.0174088	-0.881565	0.5	0.924	1	Cpeb3	3-Dcc/Cdh8
0.0175025	-0.886319	0	0.454	1	Gm10125	3-Dcc/Cdh8
0.0178453	0.67104	0.5	0.21	1	Parp1	3-Dcc/Cdh8
0.0178684	0.50642	0.25	0.05	1	Parp11	3-Dcc/Cdh8
0.0178684	0.585543	0.25	0.05	1	D530033B14Rik	3-Dcc/Cdh8
0.0178684	0.498765	0.25	0.05	1	Gm15336	3-Dcc/Cdh8
0.0179425	0.538553	1	0.966	1	Usp34	3-Dcc/Cdh8
0.0180506	-0.941951	0.375	0.807	1	Snrpn	3-Dcc/Cdh8
0.0182532	0.534648	0.75	0.361	1	Heatr6	3-Dcc/Cdh8
0.0183886	0.51351	0.5	0.185	1	Celsr3	3-Dcc/Cdh8
0.0185319	0.456685	0.375	0.101	1	Rtkn	3-Dcc/Cdh8
0.018557	0.547929	0.625	0.303	1	Rps21	3-Dcc/Cdh8
0.0186063	0.751736	0.875	0.647	1	Bptf	3-Dcc/Cdh8
0.01896	0.452434	0.5	0.168	1	Cdc16	3-Dcc/Cdh8
0.0190064	0.474178	0.75	0.378	1	Sugp1	3-Dcc/Cdh8
0.0190071	0.402401	0.375	0.092	1	As3mt	3-Dcc/Cdh8
0.0190389	0.455055	0.25	0.05	1	Anapc15	3-Dcc/Cdh8
0.0190389	0.436263	0.25	0.05	1	Mrpl11	3-Dcc/Cdh8
0.0191325	-1.32765	0.875	0.908	1	Pdzrn4	3-Dcc/Cdh8
0.0192138	-0.881674	0.375	0.714	1	2610005L07Rik	3-Dcc/Cdh8
0.0192367	0.560183	1	0.84	1	Phf21a	3-Dcc/Cdh8
0.0195801	0.519493	0.625	0.277	1	Tmem179	3-Dcc/Cdh8
0.0195916	-0.966447	0.125	0.613	1	Cers6	3-Dcc/Cdh8
0.0197383	-0.84139	0.25	0.723	1	Sh3kbp1	3-Dcc/Cdh8
0.0197895	0.695029	0.625	0.311	1	Erp44	3-Dcc/Cdh8
0.0200173	-0.824152	0.5	0.824	1	Gsk3b	3-Dcc/Cdh8
0.020021	0.786866	0.75	0.454	1	Rars2	3-Dcc/Cdh8
0.0201872	0.512981	0.5	0.176	1	Abraxas2	3-Dcc/Cdh8
0.0202759	0.412925	0.25	0.05	1	Nkrf	3-Dcc/Cdh8
0.0202759	0.378859	0.25	0.05	1	Rps6ka6	3-Dcc/Cdh8
0.0202759	0.432843	0.25	0.05	1	Cyp2u1	3-Dcc/Cdh8
0.0202759	0.3867	0.25	0.05	1	Hotairm1	3-Dcc/Cdh8
0.0202759	0.46045	0.25	0.05	1	Gm15706	3-Dcc/Cdh8
0.0202759	0.818752	0.25	0.05	1	Fbxo47	3-Dcc/Cdh8
0.020393	0.600748	0.625	0.294	1	Psen1	3-Dcc/Cdh8
0.0205872	0.543188	0.5	0.185	1	Tbc1d22a	3-Dcc/Cdh8
0.0206664	0.784727	0.375	0.118	1	Ppm1d	3-Dcc/Cdh8
0.0207678	0.654334	0.625	0.269	1	Crot	3-Dcc/Cdh8
0.0208377	-0.923253	0.25	0.647	1	Fbxo11	3-Dcc/Cdh8
0.0208452	-0.799944	0	0.437	1	Stub1	3-Dcc/Cdh8
0.0209683	0.504018	0.5	0.176	1	Minar2	3-Dcc/Cdh8
0.0213693	0.522151	0.5	0.185	1	Utp11	3-Dcc/Cdh8
0.0214587	0.597342	0.625	0.269	1	Hmgn1	3-Dcc/Cdh8
0.0214828	-0.960798	0.25	0.672	1	Pkd1	3-Dcc/Cdh8
0.0215105	0.748545	0.5	0.218	1	Nup50	3-Dcc/Cdh8
0.0215825	0.475032	0.25	0.05	1	Tinf2	3-Dcc/Cdh8
0.0215825	0.460893	0.25	0.05	1	A330033J07Rik	3-Dcc/Cdh8
0.0215884	0.598392	0.625	0.277	1	Slc9a8	3-Dcc/Cdh8
0.0216042	0.803265	0.375	0.118	1	Gstt2	3-Dcc/Cdh8
0.0216042	0.537667	0.375	0.118	1	Dek	3-Dcc/Cdh8
0.0216357	0.54537	0.875	0.613	1	Pak1	3-Dcc/Cdh8
0.0217755	0.498881	0.5	0.176	1	Xpo5	3-Dcc/Cdh8
0.0219144	0.528773	1	0.832	1	Birc6	3-Dcc/Cdh8
0.0220847	-1.243	0.75	0.899	1	Dgkb	3-Dcc/Cdh8
0.0223469	0.874412	0.5	0.244	1	Mios	3-Dcc/Cdh8
0.0223719	0.423791	0.375	0.101	1	Rpp38	3-Dcc/Cdh8
0.0223719	0.423337	0.375	0.101	1	Polr3d	3-Dcc/Cdh8
0.0224429	-0.981321	0.125	0.597	1	Camk2a	3-Dcc/Cdh8
0.0224535	0.652214	0.625	0.303	1	Htra2	3-Dcc/Cdh8
0.0226097	0.452277	0.5	0.176	1	Hmox2	3-Dcc/Cdh8
0.0227467	-1.04994	0.375	0.765	1	Ssbp2	3-Dcc/Cdh8
0.0227581	0.566851	0.5	0.202	1	Nudcd2	3-Dcc/Cdh8
0.0229617	0.336171	0.25	0.05	1	Pecr	3-Dcc/Cdh8
0.0229617	0.406933	0.25	0.05	1	Gm21985	3-Dcc/Cdh8
0.0232351	-1.0227	0.25	0.765	1	Cacna1e	3-Dcc/Cdh8
0.0233357	0.495464	0.5	0.193	1	Cemip2	3-Dcc/Cdh8
0.0234339	0.836449	0.375	0.126	1	Zfp316	3-Dcc/Cdh8
0.0235797	-0.898761	0.125	0.571	1	Csnk1g3	3-Dcc/Cdh8
0.023873	0.590069	0.5	0.185	1	Pola1	3-Dcc/Cdh8
0.0238734	0.606309	0.625	0.311	1	Oxa1l	3-Dcc/Cdh8
0.0238957	0.575362	0.625	0.294	1	Cyb5b	3-Dcc/Cdh8
0.0239474	0.661124	0.5	0.227	1	Sqle	3-Dcc/Cdh8
0.0240593	0.787954	0.875	0.664	1	Galnt17	3-Dcc/Cdh8
0.0240595	-0.873754	0.25	0.706	1	Cnot2	3-Dcc/Cdh8
0.0242439	0.620028	0.875	0.689	1	Cep350	3-Dcc/Cdh8
0.0242471	-0.751717	0.875	0.924	1	Large1	3-Dcc/Cdh8
0.0242664	0.509423	0.625	0.261	1	Hspa5	3-Dcc/Cdh8
0.0244029	0.612026	0.875	0.681	1	Lrch1	3-Dcc/Cdh8
0.0244168	0.387741	0.25	0.05	1	Abcb1b	3-Dcc/Cdh8
0.0244168	0.380359	0.25	0.05	1	Acads	3-Dcc/Cdh8
0.0244168	0.428572	0.25	0.05	1	Polg2	3-Dcc/Cdh8
0.0244417	0.650422	0.5	0.202	1	Traf3ip1	3-Dcc/Cdh8
0.0245921	-0.94089	0.875	0.966	1	Tenm1	3-Dcc/Cdh8
0.0246806	0.424714	0.375	0.109	1	Camkv	3-Dcc/Cdh8
0.0246806	0.504897	0.375	0.109	1	Synj2	3-Dcc/Cdh8
0.0247185	-1.43772	0.25	0.655	1	Olfm3	3-Dcc/Cdh8
0.0247212	-0.814152	0	0.42	1	Rcor1	3-Dcc/Cdh8
0.0247536	-0.84742	0.25	0.681	1	Clock	3-Dcc/Cdh8
0.0248561	0.750712	0.75	0.395	1	Ppp4r3b	3-Dcc/Cdh8
0.0252064	0.537065	0.625	0.328	1	Elavl1	3-Dcc/Cdh8
0.025211	0.554155	1	0.924	1	Zbtb20	3-Dcc/Cdh8
0.0253233	0.688553	0.5	0.202	1	Mettl9	3-Dcc/Cdh8
0.0254921	0.444838	0.75	0.42	1	Isca2	3-Dcc/Cdh8
0.0254937	0.698248	0.5	0.21	1	Amz2	3-Dcc/Cdh8
0.0256801	0.478032	0.5	0.185	1	Arhgef3	3-Dcc/Cdh8
0.0257353	0.788804	0.375	0.118	1	Bmper	3-Dcc/Cdh8
0.0257353	0.65105	0.375	0.118	1	Mdga1	3-Dcc/Cdh8
0.0258038	0.43501	0.375	0.109	1	Apoe	3-Dcc/Cdh8
0.0259072	-0.994665	0.375	0.765	1	Mtus2	3-Dcc/Cdh8
0.0259513	0.34582	0.25	0.05	1	Ehd4	3-Dcc/Cdh8
0.0259513	0.412736	0.25	0.05	1	4930563E22Rik	3-Dcc/Cdh8
0.0262064	0.926986	0.875	0.597	1	Btrc	3-Dcc/Cdh8
0.0262664	0.555974	1	0.832	1	Rabgap1	3-Dcc/Cdh8
0.0263799	0.66263	1	0.857	1	Kcnq3	3-Dcc/Cdh8
0.0267124	0.423749	1	0.689	1	Acat1	3-Dcc/Cdh8
0.026879	-0.922876	0	0.412	1	Efcab14	3-Dcc/Cdh8
0.0268793	-0.755239	0	0.412	1	Septin4	3-Dcc/Cdh8
0.0268793	-0.826582	0	0.412	1	Hap1	3-Dcc/Cdh8
0.0268793	-0.807009	0	0.412	1	Yipf5	3-Dcc/Cdh8
0.0271692	0.590676	0.5	0.202	1	Mamld1	3-Dcc/Cdh8
0.0275277	-0.746482	0.625	0.924	1	Atp6v0a1	3-Dcc/Cdh8
0.0275834	0.876571	0.625	0.328	1	Tbc1d19	3-Dcc/Cdh8
0.0280457	0.492224	0.375	0.118	1	Zfp438	3-Dcc/Cdh8
0.0284309	0.630323	1	0.756	1	Fhit	3-Dcc/Cdh8
0.0284374	-1.11545	0.25	0.664	1	Grm1	3-Dcc/Cdh8
0.0286157	0.60069	0.75	0.462	1	Rnf214	3-Dcc/Cdh8
0.028988	-0.937238	0.125	0.546	1	Wasl	3-Dcc/Cdh8
0.0291645	0.46569	0.875	0.647	1	Tcf4	3-Dcc/Cdh8
0.0291961	-0.698601	0	0.403	1	Cdc40	3-Dcc/Cdh8
0.0291961	-0.68972	0	0.403	1	Cul4a	3-Dcc/Cdh8
0.0292404	-1.17375	0.375	0.714	1	Cntnap4	3-Dcc/Cdh8
0.0292716	0.292852	0.25	0.05	1	C1ql3	3-Dcc/Cdh8
0.0292716	0.278445	0.25	0.05	1	Zyx	3-Dcc/Cdh8
0.0292987	-0.865286	0.125	0.588	1	Cwc27	3-Dcc/Cdh8
0.0295929	0.385589	1	0.689	1	2210408I21Rik	3-Dcc/Cdh8
0.0296324	0.421247	0.25	0.059	1	Trappc1	3-Dcc/Cdh8
0.0296324	0.374737	0.25	0.059	1	Gemin2	3-Dcc/Cdh8
0.0296696	1.09893	0.625	0.294	1	Extl3	3-Dcc/Cdh8
0.0299976	0.5873	0.75	0.471	1	Timmdc1	3-Dcc/Cdh8
0.0301505	0.510504	0.375	0.126	1	Rnf208	3-Dcc/Cdh8
0.0301505	0.511001	0.375	0.126	1	Chtop	3-Dcc/Cdh8
0.0301554	0.69253	0.5	0.202	1	Exoc6	3-Dcc/Cdh8
0.0305327	0.418425	0.375	0.118	1	Cfap410	3-Dcc/Cdh8
0.0307234	0.44032	0.5	0.185	1	Aqr	3-Dcc/Cdh8
0.0307496	0.728959	0.375	0.109	1	Npsr1	3-Dcc/Cdh8
0.0308247	-0.890892	0.5	0.748	1	Acaca	3-Dcc/Cdh8
0.0308511	0.680047	0.375	0.134	1	Fbxw17	3-Dcc/Cdh8
0.0312401	-1.07175	0.25	0.681	1	Plxdc2	3-Dcc/Cdh8
0.0313194	0.654885	0.875	0.655	1	Neo1	3-Dcc/Cdh8
0.0313453	0.424769	0.25	0.059	1	Nmnat1	3-Dcc/Cdh8
0.0314299	0.959378	0.75	0.605	1	Atrnl1	3-Dcc/Cdh8
0.031454	-0.828144	0.125	0.504	1	Ddx55	3-Dcc/Cdh8
0.0316808	-0.849587	0	0.395	1	Stmn1	3-Dcc/Cdh8
0.0316811	-0.770502	0	0.395	1	Uhrf1bp1l	3-Dcc/Cdh8
0.0321063	0.40578	0.375	0.109	1	Gm47816	3-Dcc/Cdh8
0.0321598	0.555879	0.625	0.319	1	Hp1bp3	3-Dcc/Cdh8
0.0322989	0.624397	0.5	0.202	1	Rftn1	3-Dcc/Cdh8
0.0322994	0.439882	0.5	0.202	1	Atg2a	3-Dcc/Cdh8
0.0329664	0.434784	0.5	0.185	1	Morn2	3-Dcc/Cdh8
0.0329721	-0.784631	0.125	0.538	1	Gpi1	3-Dcc/Cdh8
0.0331183	0.485742	0.625	0.319	1	Abcb7	3-Dcc/Cdh8
0.0331424	0.360245	0.25	0.059	1	NA	3-Dcc/Cdh8
0.0331812	0.49672	0.875	0.504	1	Slc44a1	3-Dcc/Cdh8
0.033239	0.423522	0.5	0.193	1	Gde1	3-Dcc/Cdh8
0.0333531	0.646259	0.75	0.538	1	Ppp6r3	3-Dcc/Cdh8
0.0334195	0.484881	0.5	0.202	1	Ube4bos1	3-Dcc/Cdh8
0.0335046	0.609314	0.625	0.277	1	Tbk1	3-Dcc/Cdh8
0.033514	0.627514	0.375	0.109	1	9530026P05Rik	3-Dcc/Cdh8
0.0335323	0.580408	0.5	0.218	1	Fam162a	3-Dcc/Cdh8
0.0336261	0.401381	0.75	0.462	1	Mapkbp1	3-Dcc/Cdh8
0.0337073	0.556033	0.75	0.622	1	Rab11fip3	3-Dcc/Cdh8
0.0338493	-1.02918	0.125	0.538	1	Nrp2	3-Dcc/Cdh8
0.033858	0.382718	0.75	0.395	1	Zer1	3-Dcc/Cdh8
0.0340571	-0.858342	0.125	0.555	1	Kcmf1	3-Dcc/Cdh8
0.0340889	0.301995	0.375	0.126	1	Zbtb2	3-Dcc/Cdh8
0.0343437	-0.729924	0	0.387	1	Dusp12	3-Dcc/Cdh8
0.0343441	-0.806612	0	0.387	1	Gsdme	3-Dcc/Cdh8
0.0343441	-0.768627	0	0.387	1	Syngr1	3-Dcc/Cdh8
0.0346322	0.864721	0.625	0.336	1	Hnrnpul1	3-Dcc/Cdh8
0.0346385	0.756743	0.875	0.655	1	Kcnc2	3-Dcc/Cdh8
0.0346555	0.435769	0.5	0.21	1	Keap1	3-Dcc/Cdh8
0.0346878	0.529897	0.75	0.546	1	Usp40	3-Dcc/Cdh8
0.0350269	0.407293	0.25	0.059	1	Zfp512b	3-Dcc/Cdh8
0.0350269	0.462419	0.25	0.059	1	S1pr5	3-Dcc/Cdh8
0.0350269	0.416644	0.25	0.059	1	Gm48696	3-Dcc/Cdh8
0.0350269	0.427537	0.25	0.059	1	Morn4	3-Dcc/Cdh8
0.0351189	0.488969	0.875	0.555	1	Fam135a	3-Dcc/Cdh8
0.0356021	0.413969	0.5	0.193	1	Dok5	3-Dcc/Cdh8
0.0356312	0.610556	0.625	0.361	1	Mttp	3-Dcc/Cdh8
0.0357596	0.45777	0.5	0.202	1	Fat1	3-Dcc/Cdh8
0.0360789	0.438603	0.375	0.118	1	D1Ertd622e	3-Dcc/Cdh8
0.0360789	0.455087	0.375	0.118	1	Nr6a1os	3-Dcc/Cdh8
0.0360789	0.423755	0.375	0.118	1	Nphp4	3-Dcc/Cdh8
0.0361693	0.484295	0.375	0.134	1	Hspa14	3-Dcc/Cdh8
0.0363351	0.985823	0.75	0.513	1	Cep112	3-Dcc/Cdh8
0.0367318	0.718479	0.5	0.235	1	Eif2b4	3-Dcc/Cdh8
0.0369292	0.988637	0.875	0.521	1	Gm26871	3-Dcc/Cdh8
0.0370022	0.585198	0.25	0.059	1	Icmt	3-Dcc/Cdh8
0.0370022	0.42778	0.25	0.059	1	1110035H17Rik	3-Dcc/Cdh8
0.0370022	0.349505	0.25	0.059	1	Gm34544	3-Dcc/Cdh8
0.0370022	0.323595	0.25	0.059	1	Gm41760	3-Dcc/Cdh8
0.0370022	0.511637	0.25	0.059	1	Gm45352	3-Dcc/Cdh8
0.0370085	0.609553	0.5	0.218	1	Lgr5	3-Dcc/Cdh8
0.0370942	0.60246	0.75	0.437	1	Kdm5c	3-Dcc/Cdh8
0.0371953	-0.712544	0	0.378	1	Itfg2	3-Dcc/Cdh8
0.0372817	0.641648	0.75	0.513	1	Rab21	3-Dcc/Cdh8
0.0373135	0.593735	0.625	0.387	1	Pdpk1	3-Dcc/Cdh8
0.0375766	0.697138	0.625	0.303	1	Ccdc136	3-Dcc/Cdh8
0.0375927	0.404211	0.375	0.118	1	Opa3	3-Dcc/Cdh8
0.0378519	-0.908454	0.25	0.605	1	Ripor2	3-Dcc/Cdh8
0.0382381	0.653383	0.5	0.202	1	Srsf3	3-Dcc/Cdh8
0.0384042	0.48826	0.875	0.479	1	Zhx3	3-Dcc/Cdh8
0.038459	0.600575	0.375	0.126	1	Arhgef2	3-Dcc/Cdh8
0.038503	-0.826381	0.25	0.723	1	Kcnc1	3-Dcc/Cdh8
0.0390716	0.342643	0.25	0.059	1	Lpar1	3-Dcc/Cdh8
0.0390716	0.360598	0.25	0.059	1	Rpa3	3-Dcc/Cdh8
0.0390716	0.390453	0.25	0.059	1	Pim3	3-Dcc/Cdh8
0.0390716	0.363223	0.25	0.059	1	Qpct	3-Dcc/Cdh8
0.0391059	-0.788461	0.125	0.479	1	Tfdp2	3-Dcc/Cdh8
0.0391094	0.443551	0.375	0.134	1	Itpa	3-Dcc/Cdh8
0.0391094	0.499466	0.375	0.134	1	Elp3	3-Dcc/Cdh8
0.0391094	0.479308	0.375	0.134	1	Cast	3-Dcc/Cdh8
0.0391593	0.421165	0.375	0.118	1	Camkk1	3-Dcc/Cdh8
0.0391965	0.718447	0.875	0.689	1	A930017M01Rik	3-Dcc/Cdh8
0.039475	0.594424	1	0.958	1	Opcml	3-Dcc/Cdh8
0.0395311	0.437109	0.5	0.202	1	Satb1	3-Dcc/Cdh8
0.0399178	0.586034	0.625	0.336	1	Shc2	3-Dcc/Cdh8
0.0400177	0.689536	0.375	0.126	1	Lrrc19	3-Dcc/Cdh8
0.0402456	-0.934404	0	0.37	1	Itpr1	3-Dcc/Cdh8
0.0402456	-0.687711	0	0.37	1	Mrpl38	3-Dcc/Cdh8
0.0402481	0.540007	0.75	0.513	1	Adarb1	3-Dcc/Cdh8
0.0406757	0.676761	0.625	0.345	1	Hagh	3-Dcc/Cdh8
0.040892	-0.76883	0.125	0.471	1	Rchy1	3-Dcc/Cdh8
0.0409939	0.649758	0.625	0.303	1	Dennd6b	3-Dcc/Cdh8
0.0411558	0.545825	0.625	0.294	1	Tnfrsf21	3-Dcc/Cdh8
0.0412384	0.282533	0.25	0.059	1	Mvk	3-Dcc/Cdh8
0.0412384	0.359573	0.25	0.059	1	Srrm4os	3-Dcc/Cdh8
0.0412384	0.317245	0.25	0.059	1	Sar1a	3-Dcc/Cdh8
0.0412384	0.347017	0.25	0.059	1	Cnpy2	3-Dcc/Cdh8
0.0412384	0.402651	0.25	0.059	1	Ubtd1	3-Dcc/Cdh8
0.0413186	0.593347	1	0.765	1	Cdk12	3-Dcc/Cdh8
0.0415967	0.573042	0.625	0.387	1	Eprs	3-Dcc/Cdh8
0.0416297	0.457682	0.375	0.126	1	Pde8a	3-Dcc/Cdh8
0.0417027	0.483486	0.625	0.319	1	Cdc42se2	3-Dcc/Cdh8
0.0417186	0.447743	0.875	0.496	1	Fbxo10	3-Dcc/Cdh8
0.0417921	0.699188	0.5	0.261	1	Jkamp	3-Dcc/Cdh8
0.0418058	0.527703	0.875	0.63	1	Zbtb38	3-Dcc/Cdh8
0.0418327	-0.668954	0.625	0.924	1	Ccdc88a	3-Dcc/Cdh8
0.0420402	0.474104	0.75	0.395	1	Sun1	3-Dcc/Cdh8
0.0421447	0.430679	0.5	0.193	1	Nwd1	3-Dcc/Cdh8
0.0422169	0.441954	0.5	0.21	1	Ube3b	3-Dcc/Cdh8
0.0422501	0.712049	0.375	0.134	1	Tor1aip1	3-Dcc/Cdh8
0.0422501	0.49768	0.375	0.134	1	Tgfbr1	3-Dcc/Cdh8
0.0422501	0.492743	0.375	0.134	1	Rxrb	3-Dcc/Cdh8
0.0422501	0.456956	0.375	0.134	1	Klhdc3	3-Dcc/Cdh8
0.0425448	-0.75796	0.125	0.529	1	Tbl1x	3-Dcc/Cdh8
0.042644	0.67845	0.875	0.798	1	Rmdn1	3-Dcc/Cdh8
0.0428084	0.303069	0.75	0.328	1	Nfib	3-Dcc/Cdh8
0.0430851	0.511251	1	0.748	1	Kcnn2	3-Dcc/Cdh8
0.0432964	0.364874	0.375	0.126	1	Ccdc173	3-Dcc/Cdh8
0.0432964	0.395328	0.375	0.126	1	Hip1r	3-Dcc/Cdh8
0.0434412	0.324749	1	0.992	1	Snrnp70	3-Dcc/Cdh8
0.0434412	-0.829498	1	0.992	1	Nkain2	3-Dcc/Cdh8
0.0435058	-0.639822	0	0.361	1	Malsu1	3-Dcc/Cdh8
0.0435062	0.339177	0.25	0.059	1	Prox1os	3-Dcc/Cdh8
0.0435062	-0.978667	0	0.361	1	Grik3	3-Dcc/Cdh8
0.0435062	-0.587292	0	0.361	1	Abcf1	3-Dcc/Cdh8
0.0435062	-0.749994	0	0.361	1	Grk5	3-Dcc/Cdh8
0.0435687	0.406748	0.5	0.193	1	Disp1	3-Dcc/Cdh8
0.0436195	0.502162	0.875	0.706	1	Nap1l5	3-Dcc/Cdh8
0.0437648	0.573651	0.75	0.588	1	Ascc2	3-Dcc/Cdh8
0.0438988	0.440867	0.375	0.134	1	Alkbh6	3-Dcc/Cdh8
0.0439938	0.602472	0.5	0.244	1	Tmem50a	3-Dcc/Cdh8
0.0442932	0.577822	0.375	0.143	1	Smoc1	3-Dcc/Cdh8
0.0446287	0.732273	0.625	0.42	1	Zfp799	3-Dcc/Cdh8
0.0446481	0.443097	0.25	0.067	1	Ppcs	3-Dcc/Cdh8
0.0448174	0.601763	0.875	0.672	1	Hook3	3-Dcc/Cdh8
0.0449896	-0.729517	0.125	0.546	1	Patj	3-Dcc/Cdh8
0.045019	0.506718	0.375	0.126	1	Rp2	3-Dcc/Cdh8
0.0450293	0.473829	0.5	0.21	1	Tmem67	3-Dcc/Cdh8
0.0450293	0.531154	0.5	0.21	1	Mapk1ip1l	3-Dcc/Cdh8
0.0450358	0.848743	0.75	0.571	1	Srrm4	3-Dcc/Cdh8
0.0453793	-0.832274	0.125	0.471	1	Xiap	3-Dcc/Cdh8
0.0455173	-0.967631	0.75	0.95	1	Cntn5	3-Dcc/Cdh8
0.0455541	0.487058	0.75	0.471	1	Zbtb7a	3-Dcc/Cdh8
0.0456015	0.448314	0.375	0.134	1	Fbxo22	3-Dcc/Cdh8
0.0457934	0.611399	1	0.79	1	Herc1	3-Dcc/Cdh8
0.0458784	0.324739	0.25	0.059	1	Gm37174	3-Dcc/Cdh8
0.0458784	0.320457	0.25	0.059	1	E130114P18Rik	3-Dcc/Cdh8
0.0458784	0.341781	0.25	0.059	1	H1f10	3-Dcc/Cdh8
0.0458784	0.269602	0.25	0.059	1	Chrac1	3-Dcc/Cdh8
0.0458784	0.274371	0.25	0.059	1	Thpo	3-Dcc/Cdh8
0.0458891	0.93264	1	0.798	1	Cntn4	3-Dcc/Cdh8
0.0459717	0.463272	0.375	0.143	1	Idnk	3-Dcc/Cdh8
0.0460809	0.480332	0.5	0.227	1	Exoc7	3-Dcc/Cdh8
0.0464035	-0.940905	0.375	0.723	1	9530059O14Rik	3-Dcc/Cdh8
0.0468969	0.795875	0.625	0.361	1	Zfp800	3-Dcc/Cdh8
0.0469884	-0.644451	0	0.353	1	Tmeff1	3-Dcc/Cdh8
0.0469884	-0.611268	0	0.353	1	Tatdn1	3-Dcc/Cdh8
0.0469884	-0.668784	0	0.353	1	Csad	3-Dcc/Cdh8
0.0469889	-0.702617	0	0.353	1	Btbd3	3-Dcc/Cdh8
0.0469889	-0.87615	0	0.353	1	Serpini1	3-Dcc/Cdh8
0.0469889	-1.00853	0	0.353	1	Man1a	3-Dcc/Cdh8
0.0469889	-0.643146	0	0.353	1	Frg1	3-Dcc/Cdh8
0.0469889	-0.669639	0	0.353	1	B3galnt2	3-Dcc/Cdh8
[truncated: 36,134 more rows]
