# Supplementary material for: A brainstem to hypothalamic arcuate nucleus GABAergic circuit drives feeding
Source: Curr Biol. Author manuscript; Available in PMC 2025 Jan 23. (PMC7617324; doi:10.1016/j.cub.2024.02.074)
Supplement: Supplementary Material [file EMS202211-supplement-Supplementary_Material.zip › 1-s2.0-S0960982224002562-mmc2.xlsx]

## Sheet: A
Data S1. List of marker genes for each Slc32a1 cluster in the DVC.
p_val	avg_log2FC	pct.1	pct.2	p_val_adj	cluster	gene	genesymbol
8.15149e-59	1.24103	0.89	0.573	4.51601e-54	0	ENSMUSG00000038872	Zfhx3
1.7359e-40	0.624709	0.634	0.271	9.61706e-36	0	ENSMUSG00000053025	Sv2b
2.73855e-29	0.448362	1	0.978	1.51719e-24	0	ENSMUSG00000022311	Csmd3
3.10452e-28	0.816045	0.893	0.721	1.71994e-23	0	ENSMUSG00000041380	Htr2c
1.36833e-27	-1.14392	0.668	0.782	7.5807e-23	0	ENSMUSG00000053477	Tcf4
2.93208e-23	0.529968	0.989	0.925	1.6244e-18	0	ENSMUSG00000040420	Cdh18
1.92334e-22	0.515146	0.515	0.269	1.06555e-17	0	ENSMUSG00000060487	Samd5
3.85733e-21	0.440031	0.969	0.796	2.137e-16	0	ENSMUSG00000068151	A230006K03Rik
1.77214e-20	-0.761326	0.251	0.479	9.81785e-16	0	ENSMUSG00000024617	Camk2a
7.00526e-20	0.504715	0.992	0.93	3.88098e-15	0	ENSMUSG00000039539	Sgcz
1.17214e-19	0.452979	1	0.977	6.49379e-15	0	ENSMUSG00000028399	Ptprd
8.76261e-19	0.452135	0.966	0.883	4.85457e-14	0	ENSMUSG00000039717	Ralyl
2.27956e-18	0.431006	0.904	0.69	1.2629e-13	0	ENSMUSG00000110067	6330411D24Rik
4.27633e-18	0.444953	0.755	0.508	2.36913e-13	0	ENSMUSG00000021536	Adcy2
7.06738e-18	0.462874	0.732	0.512	3.9154e-13	0	ENSMUSG00000025255	Zfhx4
9.46463e-18	-0.714886	0.758	0.849	5.2435e-13	0	ENSMUSG00000059921	Unc5c
1.8753e-17	0.533028	0.67	0.442	1.03894e-12	0	ENSMUSG00000027966	Col11a1
2.03248e-17	0.428973	0.904	0.712	1.12602e-12	0	ENSMUSG00000097736	9530059O14Rik
4.04814e-17	0.334702	0.997	0.914	2.24271e-12	0	ENSMUSG00000050272	Dscam
4.6798e-17	-0.673273	0.87	0.903	2.59266e-12	0	ENSMUSG00000069769	Msi2
7.85221e-17	1.15268	0.169	0.047	4.3502e-12	0	ENSMUSG00000027684	Mecom
4.89215e-16	0.404762	0.969	0.826	2.7103e-11	0	ENSMUSG00000092083	Kcnb2
6.15246e-16	-0.77964	0.392	0.583	3.40852e-11	0	ENSMUSG00000020728	Cep112
1.27358e-15	-0.56412	0.983	0.976	7.05575e-11	0	ENSMUSG00000049336	Tenm2
2.75674e-15	0.41699	0.851	0.648	1.52726e-10	0	ENSMUSG00000040452	Cdh12
2.93415e-15	-0.770516	0.239	0.43	1.62555e-10	0	ENSMUSG00000047507	Baiap3
7.58482e-15	-0.847829	0.335	0.502	4.20207e-10	0	ENSMUSG00000022197	Pdzd2
9.82121e-15	-0.724185	0.837	0.872	5.44105e-10	0	ENSMUSG00000051177	Plcb1
2.13385e-14	0.305568	0.476	0.273	1.18218e-09	0	ENSMUSG00000038764	Ptpn3
2.27946e-14	0.347905	0.752	0.493	1.26284e-09	0	ENSMUSG00000026452	Syt2
2.32397e-14	-0.771471	0.158	0.348	1.2875e-09	0	ENSMUSG00000008575	Nfib
4.27481e-14	0.336295	0.882	0.69	2.36829e-09	0	ENSMUSG00000102252	Snrpn
8.68189e-14	0.426377	0.766	0.577	4.80986e-09	0	ENSMUSG00000092094	Zfp804b
1.0937e-13	0.453508	0.831	0.637	6.05921e-09	0	ENSMUSG00000027965	Olfm3
6.45304e-13	0.436353	0.87	0.753	3.57505e-08	0	ENSMUSG00000034488	Edil3
1.00646e-12	0.316209	0.944	0.844	5.57587e-08	0	ENSMUSG00000028525	Pde4b
1.08371e-12	0.419688	0.966	0.889	6.00386e-08	0	ENSMUSG00000052613	Pcdh15
1.20648e-12	0.300404	0.668	0.44	6.68401e-08	0	ENSMUSG00000022076	Klhl1
1.31721e-12	-0.645266	0.135	0.309	7.29749e-08	0	ENSMUSG00000010476	Ebf3
1.42029e-12	0.354288	0.685	0.475	7.86855e-08	0	ENSMUSG00000027977	Ndst3
1.51317e-12	0.285582	0.293	0.139	8.38309e-08	0	ENSMUSG00000043673	Kcns3
2.55452e-12	-0.344872	0.98	0.982	1.41523e-07	0	ENSMUSG00000057716	Tmem178b
2.5757e-12	0.383086	0.772	0.568	1.42697e-07	0	ENSMUSG00000086020	Gm12239
2.6126e-12	0.52937	0.831	0.716	1.44741e-07	0	ENSMUSG00000062209	Erbb4
3.32712e-12	-0.592985	0.338	0.504	1.84326e-07	0	ENSMUSG00000033721	Vav3
4.40697e-12	0.304155	0.654	0.438	2.44151e-07	0	ENSMUSG00000021098	4930447C04Rik
5.89264e-12	0.311903	0.994	0.97	3.26458e-07	0	ENSMUSG00000008658	Rbfox1
1.56866e-11	-0.469482	0.637	0.735	8.69051e-07	0	ENSMUSG00000050334	C130071C03Rik
3.72905e-11	-0.502584	0.459	0.603	2.06593e-06	0	ENSMUSG00000032087	Dscaml1
5.13514e-11	0.487283	0.887	0.765	2.84492e-06	0	ENSMUSG00000032036	Kirrel3
7.35449e-11	0.267662	0.741	0.542	4.07446e-06	0	ENSMUSG00000087231	E230016M11Rik
7.87465e-11	-0.394034	0.932	0.944	4.36263e-06	0	ENSMUSG00000053825	Ppfia2
8.0736e-11	0.319359	0.98	0.918	4.47285e-06	0	ENSMUSG00000022883	Robo1
8.25329e-11	0.443767	0.679	0.502	4.5724e-06	0	ENSMUSG00000038048	Cntnap5c
9.39892e-11	0.308382	0.848	0.677	5.20709e-06	0	ENSMUSG00000074505	Fat3
1.12423e-10	0.297582	0.806	0.639	6.22835e-06	0	ENSMUSG00000034295	Fhod3
1.76222e-10	-0.651632	0.499	0.606	9.76288e-06	0	ENSMUSG00000003974	Grm3
1.89719e-10	-0.527862	0.749	0.793	1.05106e-05	0	ENSMUSG00000054976	Nyap2
2.51921e-10	0.270301	0.854	0.684	1.39567e-05	0	ENSMUSG00000041837	Pdcd7
2.55276e-10	0.356052	0.854	0.745	1.41425e-05	0	ENSMUSG00000063297	Luzp2
2.74273e-10	0.301518	0.541	0.365	1.5195e-05	0	ENSMUSG00000050830	Vwc2
3.1457e-10	-0.43151	0.085	0.226	1.74275e-05	0	ENSMUSG00000049744	Arhgap15
5.73126e-10	-0.834234	0.673	0.757	3.17518e-05	0	ENSMUSG00000053141	Ptprt
5.76993e-10	0.277804	0.78	0.631	3.1966e-05	0	ENSMUSG00000027210	Meis2
6.1256e-10	0.283199	0.82	0.657	3.39365e-05	0	ENSMUSG00000046613	Vwa5b2
7.432e-10	0.291258	0.845	0.703	4.1174e-05	0	ENSMUSG00000028876	Epha10
1.28444e-09	-0.874719	0.738	0.766	7.11592e-05	0	ENSMUSG00000052387	Trpm3
1.84747e-09	-0.506299	0.997	0.992	0.000102352	0	ENSMUSG00000040037	Negr1
2.35429e-09	0.255967	0.789	0.577	0.00013043	0	ENSMUSG00000117000	Gm32509
2.50184e-09	0.25641	0.899	0.766	0.000138604	0	ENSMUSG00000025607	Copg2
3.14073e-09	-0.479283	0.352	0.496	0.000174	0	ENSMUSG00000030310	Slc6a1
3.57061e-09	-0.589915	0.628	0.731	0.000197815	0	ENSMUSG00000063600	Egfem1
4.32381e-09	0.260609	0.87	0.742	0.000239543	0	ENSMUSG00000021047	Nova1
4.58893e-09	-0.49863	0.71	0.744	0.000254232	0	ENSMUSG00000006586	Runx1t1
4.61377e-09	-0.761691	0.561	0.653	0.000255607	0	ENSMUSG00000032503	Arpp21
5.62027e-09	-0.358889	0.107	0.244	0.000311369	0	ENSMUSG00000039316	Rftn1
5.71858e-09	0.295656	0.839	0.686	0.000316815	0	ENSMUSG00000021852	Slc35f4
6.37756e-09	-0.309846	0.042	0.157	0.000353323	0	ENSMUSG00000032368	Zic1
7.11721e-09	-0.545687	0.417	0.548	0.0003943	0	ENSMUSG00000026163	Sphkap
7.49999e-09	-0.377502	0.037	0.149	0.000415507	0	ENSMUSG00000046318	Ccbe1
1.31412e-08	0.259346	0.318	0.186	0.000728033	0	ENSMUSG00000045991	Onecut2
1.4418e-08	-0.564446	0.701	0.77	0.000798774	0	ENSMUSG00000112117	Rmst
2.19081e-08	0.300545	0.78	0.606	0.00121373	0	ENSMUSG00000062151	Unc13c
2.2845e-08	-0.477883	0.746	0.79	0.00126564	0	ENSMUSG00000035681	Kcnc2
2.49836e-08	-0.522771	0.189	0.327	0.00138412	0	ENSMUSG00000038156	Spon1
2.87596e-08	-0.381843	0.685	0.733	0.00159331	0	ENSMUSG00000036766	Dner
3.35922e-08	0.298153	0.885	0.764	0.00186104	0	ENSMUSG00000036218	Pdzrn4
3.36821e-08	0.344777	0.946	0.864	0.00186602	0	ENSMUSG00000055540	Epha6
3.87275e-08	-0.805009	0.307	0.428	0.00214554	0	ENSMUSG00000043556	Fbxl7
4.85108e-08	-0.339888	0.248	0.381	0.00268754	0	ENSMUSG00000097156	Gm3764
5.58144e-08	-0.287843	0.039	0.142	0.00309217	0	ENSMUSG00000036972	Zic4
8.12104e-08	0.28632	0.932	0.839	0.00449913	0	ENSMUSG00000034751	Mast4
1.0941e-07	-0.40859	0.93	0.931	0.00606145	0	ENSMUSG00000002107	Celf2
1.49687e-07	-0.862097	0.465	0.544	0.00829282	0	ENSMUSG00000026872	Zeb2
1.6146e-07	-0.426808	0.887	0.904	0.00894507	0	ENSMUSG00000054162	Spock3
1.61763e-07	0.28124	0.654	0.508	0.00896185	0	ENSMUSG00000085456	Gm15398
1.63738e-07	-0.365266	0.285	0.404	0.00907124	0	ENSMUSG00000038244	Mical2
1.91994e-07	-0.387146	0.977	0.954	0.0106367	0	ENSMUSG00000024268	Celf4
3.94823e-07	-0.28697	0.882	0.898	0.0218736	0	ENSMUSG00000072294	Klf12
5.07619e-07	-0.454308	0.056	0.152	0.0281226	0	ENSMUSG00000022053	Ebf2
7.10562e-07	0.294365	0.713	0.576	0.0393658	0	ENSMUSG00000118193	Arhgap26
1.06546e-06	-0.489798	0.254	0.363	0.0590275	0	ENSMUSG00000041235	Chd7
1.07883e-06	0.252583	0.808	0.657	0.0597681	0	ENSMUSG00000097767	Miat
1.23255e-06	-0.511854	0.73	0.781	0.0682844	0	ENSMUSG00000049148	Plcxd3
1.31517e-06	-0.308808	0.082	0.18	0.0728617	0	ENSMUSG00000003411	Rab3b
1.45244e-06	-0.376101	0.115	0.217	0.0804666	0	ENSMUSG00000054556	Gm4876
1.67829e-06	-0.264534	0.949	0.944	0.0929792	0	ENSMUSG00000045967	Gpr158
1.81168e-06	-0.550123	0.817	0.828	0.100369	0	ENSMUSG00000004698	Hdac9
2.32792e-06	-0.318017	0.223	0.338	0.128969	0	ENSMUSG00000021221	Dpf3
3.00268e-06	-0.305499	0.994	0.987	0.166351	0	ENSMUSG00000003279	Dlgap1
3.07097e-06	-0.354308	0.124	0.228	0.170135	0	ENSMUSG00000097752	Gm26688
3.4535e-06	0.397046	0.758	0.633	0.191327	0	ENSMUSG00000031841	Cdh13
3.83251e-06	-0.590203	0.383	0.48	0.212325	0	ENSMUSG00000071856	Mcc
5.08189e-06	0.256325	0.71	0.571	0.281542	0	ENSMUSG00000034755	Pcdh11x
5.16625e-06	-0.435672	0.699	0.764	0.286215	0	ENSMUSG00000051401	Kctd16
5.27231e-06	-0.442422	0.721	0.777	0.292091	0	ENSMUSG00000055761	Nkain3
6.9002e-06	-0.315361	0.07	0.157	0.382278	0	ENSMUSG00000027217	Tspan18
7.65102e-06	0.295305	0.417	0.291	0.423874	0	ENSMUSG00000041272	Tox
1.03072e-05	-0.270038	0.076	0.165	0.571031	0	ENSMUSG00000079330	Lemd1
1.13191e-05	-0.456853	0.476	0.552	0.627088	0	ENSMUSG00000055639	Dach1
1.17978e-05	-0.393083	0.566	0.638	0.653611	0	ENSMUSG00000043456	Zfp536
1.31062e-05	-0.730475	0.823	0.838	0.726096	0	ENSMUSG00000052920	Prkg1
1.63566e-05	-0.277711	0.115	0.205	0.906172	0	ENSMUSG00000071379	Hpcal1
2.54504e-05	-0.475583	0.766	0.803	1	0	ENSMUSG00000046178	Nxph1
3.45285e-05	0.52697	0.231	0.147	1	0	ENSMUSG00000029563	Foxp2
4.27807e-05	-0.369941	0.375	0.457	1	0	ENSMUSG00000032289	Thsd4
6.20552e-05	-0.299619	0.679	0.703	1	0	ENSMUSG00000038608	Dock10
6.47021e-05	-0.32817	0.31	0.416	1	0	ENSMUSG00000090061	Nwd2
6.83921e-05	-0.317156	0.127	0.212	1	0	ENSMUSG00000116610	Gm49678
7.12469e-05	-0.434791	0.124	0.209	1	0	ENSMUSG00000067786	Nnat
7.33211e-05	-0.264973	0.465	0.539	1	0	ENSMUSG00000020015	Cdk17
9.82031e-05	-0.315612	0.885	0.851	1	0	ENSMUSG00000000416	Cttnbp2
0.000127442	-0.263649	0.392	0.462	1	0	ENSMUSG00000029206	Nsun7
0.00014349	-1.00273	0.459	0.494	1	0	ENSMUSG00000057098	Ebf1
0.000160623	-0.421115	0.338	0.431	1	0	ENSMUSG00000034310	Tmem132d
0.000169108	0.294714	0.611	0.504	1	0	ENSMUSG00000059203	Il1rapl2
0.000170941	-0.449181	0.473	0.536	1	0	ENSMUSG00000019820	Utrn
0.000226722	-0.338119	0.414	0.494	1	0	ENSMUSG00000037624	Kcnk2
0.000243284	-0.352268	0.27	0.348	1	0	ENSMUSG00000070366	Plpp4
0.000250109	-0.334302	0.538	0.582	1	0	ENSMUSG00000000560	Gabra2
0.000266608	-0.278646	0.366	0.442	1	0	ENSMUSG00000036006	Ripor2
0.000440488	-0.258123	0.285	0.362	1	0	ENSMUSG00000055320	Tead1
0.000467119	0.352931	0.566	0.479	1	0	ENSMUSG00000055409	Nell1
0.000520954	-0.292029	0.434	0.501	1	0	ENSMUSG00000067242	Lgi1
0.000620223	-0.278286	0.068	0.131	1	0	ENSMUSG00000025927	Tfap2b
0.000684664	-0.371932	0.806	0.82	1	0	ENSMUSG00000036469	Marchf1
0.000863614	-0.419994	0.654	0.688	1	0	ENSMUSG00000052551	Adarb2
0.00103468	-0.269314	0.614	0.639	1	0	ENSMUSG00000037196	Pacrg
0.00114302	-0.38558	0.349	0.429	1	0	ENSMUSG00000017978	Cadps2
0.00116418	-0.289704	0.22	0.296	1	0	ENSMUSG00000041540	Sox5
0.00116816	-0.323518	0.817	0.794	1	0	ENSMUSG00000034040	Galnt17
0.00155922	-0.369229	0.558	0.598	1	0	ENSMUSG00000113701	B230303A05Rik
0.00169874	-0.28446	0.085	0.142	1	0	ENSMUSG00000055435	Maf
0.00172193	-0.285645	0.383	0.448	1	0	ENSMUSG00000001985	Grik3
0.00178751	-0.322284	0.724	0.733	1	0	ENSMUSG00000004110	Cacna1e
0.00219754	-0.28481	0.144	0.213	1	0	ENSMUSG00000047773	Ankfn1
0.00233397	-0.320708	0.454	0.473	1	0	ENSMUSG00000035934	Pknox2
0.0032198	-0.396553	0.823	0.812	1	0	ENSMUSG00000020524	Gria1
0.00332152	-0.326688	0.535	0.56	1	0	ENSMUSG00000022494	Shisa9
0.00347095	-0.291109	0.431	0.498	1	0	ENSMUSG00000050321	Neto1
0.00381135	0.250114	0.301	0.227	1	0	ENSMUSG00000086902	Gm11728
0.00648526	-0.312594	0.885	0.828	1	0	ENSMUSG00000059003	Grin2a
0.00666593	-0.298117	0.704	0.728	1	0	ENSMUSG00000041112	Elmo1
0.00878716	-0.311673	0.699	0.676	1	0	ENSMUSG00000063873	Slc24a3
3.30347e-68	0.587523	0.673	0.12	1.83016e-63	1	ENSMUSG00000102813	Gm37795
1.64397e-61	0.624857	0.635	0.12	9.10773e-57	1	ENSMUSG00000097441	Gm26633
2.52209e-56	0.55996	0.491	0.077	1.39726e-51	1	ENSMUSG00000022758	P2rx6
1.00874e-53	-1.58359	0.836	0.97	5.58852e-49	1	ENSMUSG00000024268	Celf4
1.2958e-52	1.27834	0.987	0.807	7.17887e-48	1	ENSMUSG00000036617	Etl4
1.22151e-47	0.843924	0.868	0.325	6.76731e-43	1	ENSMUSG00000022054	Nefm
1.327e-47	0.582788	0.579	0.125	7.35173e-43	1	ENSMUSG00000029313	Aff1
3.28162e-47	0.88163	0.943	0.417	1.81805e-42	1	ENSMUSG00000047976	Kcna1
2.89026e-44	0.659985	0.667	0.18	1.60123e-39	1	ENSMUSG00000032232	Cgnl1
1.78931e-43	1.02009	1	0.854	9.91293e-39	1	ENSMUSG00000026610	Esrrg
8.26703e-43	0.541986	0.704	0.19	4.58002e-38	1	ENSMUSG00000030739	Myh14
3.5934e-42	0.842055	0.975	0.502	1.99078e-37	1	ENSMUSG00000026452	Syt2
4.69824e-42	0.465057	0.541	0.118	2.60287e-37	1	ENSMUSG00000097596	Gm26673
2.68278e-40	0.792665	0.855	0.346	1.48628e-35	1	ENSMUSG00000035158	Mitf
5.24341e-40	-0.899667	0.994	0.994	2.9049e-35	1	ENSMUSG00000019986	Ahi1
9.99492e-36	0.798266	0.969	0.55	5.53728e-31	1	ENSMUSG00000039057	Myo16
1.59398e-35	0.421951	1	1	8.83081e-31	1	ENSMUSG00000092341	Malat1
1.53592e-34	0.690896	0.868	0.388	8.50913e-30	1	ENSMUSG00000028565	Nfia
1.83445e-33	0.337485	0.258	0.034	1.0163e-28	1	ENSMUSG00000043822	Adamtsl5
2.13281e-33	0.511615	0.66	0.216	1.1816e-28	1	ENSMUSG00000016664	Pacsin2
5.39704e-32	0.277808	0.302	0.048	2.99002e-27	1	ENSMUSG00000021255	Esrrb
1.00071e-31	0.740583	0.994	0.724	5.54401e-27	1	ENSMUSG00000028906	Epb41
5.54523e-31	0.940634	0.994	0.706	3.07211e-26	1	ENSMUSG00000110067	6330411D24Rik
1.95048e-30	-1.19777	0.994	0.993	1.08059e-25	1	ENSMUSG00000040037	Negr1
4.06024e-30	0.643815	0.994	0.823	2.24941e-25	1	ENSMUSG00000025964	Adam23
5.35e-30	0.385219	0.541	0.152	2.96395e-25	1	ENSMUSG00000020732	Rab37
1.29632e-29	0.299472	0.447	0.106	7.18174e-25	1	ENSMUSG00000078838	Gm17382
7.02828e-29	0.460334	0.667	0.233	3.89374e-24	1	ENSMUSG00000096988	A930029G22Rik
8.84052e-29	-1.19987	0.786	0.9	4.89774e-24	1	ENSMUSG00000029212	Gabrb1
9.80888e-29	0.380474	0.459	0.118	5.43422e-24	1	ENSMUSG00000005716	Pvalb
2.30852e-28	0.546691	1	0.952	1.27894e-23	1	ENSMUSG00000034621	Gpatch8
8.8921e-28	0.716663	0.717	0.287	4.92631e-23	1	ENSMUSG00000063458	Lrmda
1.88114e-27	0.489255	0.742	0.271	1.04217e-22	1	ENSMUSG00000026141	Col19a1
2.35597e-27	0.545724	0.799	0.33	1.30523e-22	1	ENSMUSG00000074235	Gm10649
2.56485e-27	0.606411	0.937	0.529	1.42095e-22	1	ENSMUSG00000020024	Cep83
2.70756e-27	0.446816	0.673	0.234	1.50002e-22	1	ENSMUSG00000049493	Pls1
9.58394e-27	-1.36137	0.654	0.829	5.3096e-22	1	ENSMUSG00000020524	Gria1
1.10173e-26	0.39473	0.686	0.237	6.1037e-22	1	ENSMUSG00000091636	Akain1
1.30755e-26	0.517512	1	0.933	7.24395e-22	1	ENSMUSG00000042359	Osbpl6
2.84683e-26	0.700618	0.912	0.533	1.57717e-21	1	ENSMUSG00000037709	Fam13a
3.98609e-26	0.546488	0.918	0.47	2.20834e-21	1	ENSMUSG00000042817	Flt3
5.13075e-26	-0.391497	1	1	2.84248e-21	1	ENSMUSG00000037771	Slc32a1
1.19212e-25	0.537925	0.893	0.436	6.60444e-21	1	ENSMUSG00000003623	Crot
1.98118e-25	0.593075	0.962	0.567	1.09759e-20	1	ENSMUSG00000032383	Ppib
2.19559e-25	0.433764	0.465	0.139	1.21638e-20	1	ENSMUSG00000040690	Col16a1
5.30386e-25	0.37024	0.648	0.223	2.93839e-20	1	ENSMUSG00000002250	Ppard
6.82021e-25	0.547046	0.994	0.888	3.77847e-20	1	ENSMUSG00000024044	Epb41l3
8.38706e-25	0.277347	0.384	0.095	4.64651e-20	1	ENSMUSG00000035513	Ntng2
2.1659e-24	-0.415675	1	1	1.19993e-19	1	ENSMUSG00000024109	Nrxn1
3.18834e-24	0.612609	0.994	0.824	1.76637e-19	1	ENSMUSG00000001986	Gria3
3.94e-24	0.276577	0.447	0.124	2.1828e-19	1	ENSMUSG00000020396	Nefh
7.99999e-24	0.396913	0.667	0.248	4.43208e-19	1	ENSMUSG00000008734	Gprc5b
8.56689e-24	0.407523	0.679	0.256	4.74614e-19	1	ENSMUSG00000014633	Cmc2
8.57102e-24	0.664501	0.994	0.725	4.74843e-19	1	ENSMUSG00000097736	9530059O14Rik
8.7961e-24	0.578073	0.956	0.63	4.87313e-19	1	ENSMUSG00000021779	Thrb
1.42647e-23	0.62654	0.981	0.683	7.90281e-19	1	ENSMUSG00000087301	Gm13629
1.81215e-23	0.337255	0.604	0.205	1.00395e-18	1	ENSMUSG00000032311	Nrg4
2.53289e-23	0.559162	1	0.846	1.40325e-18	1	ENSMUSG00000021983	Atp8a2
3.81399e-23	0.557161	0.912	0.507	2.11299e-18	1	ENSMUSG00000029309	Sparcl1
5.70262e-23	0.418724	0.711	0.279	3.15931e-18	1	ENSMUSG00000020140	Lgr5
8.05841e-23	0.336955	0.579	0.198	4.46444e-18	1	ENSMUSG00000055240	Zfp101
9.93022e-23	0.296119	0.528	0.166	5.50144e-18	1	ENSMUSG00000018470	Kcnab3
1.14987e-22	0.542996	1	0.906	6.37042e-18	1	ENSMUSG00000029516	Cit
1.37227e-22	0.294711	0.453	0.135	7.60249e-18	1	ENSMUSG00000032854	Ugt8a
1.47519e-22	0.357534	0.553	0.185	8.17268e-18	1	ENSMUSG00000039629	Strip2
1.74397e-22	0.331465	0.56	0.187	9.6618e-18	1	ENSMUSG00000034248	Slc25a37
2.02608e-22	0.434087	0.654	0.254	1.12247e-17	1	ENSMUSG00000024887	Asah2
2.07342e-22	0.568049	0.931	0.588	1.1487e-17	1	ENSMUSG00000032263	Bckdhb
3.27795e-22	-1.06403	0.522	0.751	1.81602e-17	1	ENSMUSG00000004110	Cacna1e
4.72928e-22	0.363144	0.623	0.223	2.62007e-17	1	ENSMUSG00000111837	Gm47135
5.1845e-22	0.349119	0.491	0.161	2.87227e-17	1	ENSMUSG00000024485	Slc4a9
5.90679e-22	0.63556	0.987	0.745	3.27242e-17	1	ENSMUSG00000035189	Ano4
8.5628e-22	0.47662	0.824	0.381	4.74388e-17	1	ENSMUSG00000004892	Bcan
8.61847e-22	0.432119	0.792	0.345	4.77472e-17	1	ENSMUSG00000113387	Gm31508
1.44771e-21	0.562976	0.906	0.559	8.02048e-17	1	ENSMUSG00000033720	Sfxn5
1.74722e-21	0.321289	0.522	0.174	9.67976e-17	1	ENSMUSG00000087400	Gm15270
2.43163e-21	0.649847	1	0.936	1.34715e-16	1	ENSMUSG00000039539	Sgcz
2.57099e-21	-0.947854	0.333	0.627	1.42435e-16	1	ENSMUSG00000040938	Slc16a11
2.93455e-21	0.461378	0.44	0.138	1.62577e-16	1	ENSMUSG00000043639	Rbm20
3.05239e-21	-0.762438	0.962	0.955	1.69106e-16	1	ENSMUSG00000051527	Usp29
4.08727e-21	0.401794	0.686	0.282	2.26439e-16	1	ENSMUSG00000009292	Trpm2
4.7751e-21	0.56242	0.893	0.521	2.64545e-16	1	ENSMUSG00000062785	Kcnc3
5.38065e-21	-1.67351	0.799	0.838	2.98093e-16	1	ENSMUSG00000052920	Prkg1
7.5947e-21	0.364994	0.704	0.294	4.20754e-16	1	ENSMUSG00000035168	Tanc1
8.54648e-21	0.330353	0.56	0.196	4.73484e-16	1	ENSMUSG00000026173	Plcd4
1.5428e-20	0.589489	0.956	0.711	8.54728e-16	1	ENSMUSG00000038349	Plcl1
1.71836e-20	-1.15249	0.748	0.869	9.51988e-16	1	ENSMUSG00000055026	Gabrg3
1.93345e-20	0.299357	0.509	0.172	1.07115e-15	1	ENSMUSG00000021585	Cast
2.58967e-20	0.520763	0.862	0.432	1.4347e-15	1	ENSMUSG00000029167	Ppargc1a
2.88486e-20	0.433369	0.635	0.252	1.59824e-15	1	ENSMUSG00000087292	Gm13832
4.14636e-20	0.399623	0.597	0.231	2.29712e-15	1	ENSMUSG00000023913	Pla2g7
4.38145e-20	0.465548	0.887	0.47	2.42737e-15	1	ENSMUSG00000037224	Zfyve28
5.36293e-20	-0.807587	0.667	0.775	2.97112e-15	1	ENSMUSG00000022577	Ly6h
6.58882e-20	0.418926	0.818	0.374	3.65027e-15	1	ENSMUSG00000029330	Cds1
7.76828e-20	0.535607	0.937	0.621	4.30371e-15	1	ENSMUSG00000029608	Rph3a
8.38415e-20	0.338289	0.591	0.22	4.6449e-15	1	ENSMUSG00000039103	Nexn
9.20203e-20	0.508189	0.987	0.837	5.09801e-15	1	ENSMUSG00000037736	Limch1
1.0502e-19	0.527879	0.887	0.51	5.81821e-15	1	ENSMUSG00000051111	Sv2c
1.23098e-19	0.366962	0.654	0.259	6.81975e-15	1	ENSMUSG00000052125	F730043M19Rik
1.44242e-19	0.515235	0.918	0.581	7.99113e-15	1	ENSMUSG00000029544	Cabp1
1.61659e-19	-0.787094	0.447	0.684	8.95607e-15	1	ENSMUSG00000045763	Basp1
3.90832e-19	0.405469	0.774	0.364	2.16525e-14	1	ENSMUSG00000097177	9330159M07Rik
4.72103e-19	-0.75502	0.572	0.748	2.6155e-14	1	ENSMUSG00000020176	Grb10
8.02925e-19	0.259699	0.522	0.182	4.44828e-14	1	ENSMUSG00000090210	Itga10
1.30766e-18	0.507475	0.824	0.435	7.24459e-14	1	ENSMUSG00000022269	Marchf11
1.41419e-18	0.447929	0.887	0.463	7.83475e-14	1	ENSMUSG00000032908	Sgpp2
1.92589e-18	0.310923	0.478	0.168	1.06696e-13	1	ENSMUSG00000086040	Wipf3
2.23926e-18	-0.801101	0.415	0.634	1.24057e-13	1	ENSMUSG00000061702	Tmem91
2.43238e-18	0.426951	0.811	0.408	1.34756e-13	1	ENSMUSG00000026737	Pip4k2a
2.64797e-18	0.465796	1	0.915	1.467e-13	1	ENSMUSG00000002265	Peg3
2.90678e-18	0.263719	0.434	0.142	1.61038e-13	1	ENSMUSG00000024525	Impa2
3.59413e-18	0.495812	0.981	0.703	1.99118e-13	1	ENSMUSG00000102252	Snrpn
4.56447e-18	0.473187	0.975	0.701	2.52876e-13	1	ENSMUSG00000001089	Luzp1
6.86788e-18	-0.710494	0.761	0.812	3.80487e-13	1	ENSMUSG00000086370	Ftx
8.96198e-18	0.385102	0.704	0.322	4.96503e-13	1	ENSMUSG00000057229	Dmac2
9.88641e-18	0.371323	0.686	0.303	5.47717e-13	1	ENSMUSG00000030337	Vamp1
1.21462e-17	0.501772	0.975	0.781	6.72909e-13	1	ENSMUSG00000086363	A330102I10Rik
1.80791e-17	0.292485	0.522	0.198	1.0016e-12	1	ENSMUSG00000031139	Mcf2
1.91284e-17	0.440142	0.975	0.729	1.05973e-12	1	ENSMUSG00000054843	Atrnl1
2.01066e-17	0.319189	0.667	0.28	1.11393e-12	1	ENSMUSG00000063506	Arhgap22
2.48677e-17	0.568694	0.893	0.605	1.3777e-12	1	ENSMUSG00000039728	Slc6a5
3.58241e-17	0.499723	0.899	0.547	1.98469e-12	1	ENSMUSG00000033705	Stard9
3.59117e-17	0.590437	1	0.931	1.98954e-12	1	ENSMUSG00000040420	Cdh18
3.68689e-17	0.374278	0.742	0.357	2.04257e-12	1	ENSMUSG00000038172	Ttc39b
4.01039e-17	0.415986	0.736	0.36	2.2218e-12	1	ENSMUSG00000019873	Reep3
4.85469e-17	-0.655971	1	0.997	2.68955e-12	1	ENSMUSG00000061576	Dpp6
5.11408e-17	0.397309	0.774	0.375	2.83325e-12	1	ENSMUSG00000058145	Adamts17
7.95298e-17	-1.45335	0.616	0.753	4.40603e-12	1	ENSMUSG00000053141	Ptprt
9.8269e-17	0.441163	0.994	0.84	5.4442e-12	1	ENSMUSG00000057738	Sptan1
1.16637e-16	0.294989	0.629	0.26	6.46183e-12	1	ENSMUSG00000022747	St3gal6
1.71015e-16	0.493092	1	0.759	9.47439e-12	1	ENSMUSG00000021991	Cacna2d3
1.83064e-16	0.279407	0.623	0.258	1.01419e-11	1	ENSMUSG00000032443	Zcwpw2
1.91622e-16	0.328626	0.711	0.321	1.06161e-11	1	ENSMUSG00000034579	Pla2g3
1.95437e-16	0.258268	0.704	0.297	1.08274e-11	1	ENSMUSG00000024558	Mapk4
2.16874e-16	0.427291	0.994	0.89	1.2015e-11	1	ENSMUSG00000064329	Scn1a
2.20526e-16	-1.49139	0.686	0.768	1.22173e-11	1	ENSMUSG00000052387	Trpm3
2.25476e-16	0.304839	0.629	0.261	1.24916e-11	1	ENSMUSG00000051236	Msrb3
2.31694e-16	0.349689	0.585	0.249	1.28361e-11	1	ENSMUSG00000112925	Gm31763
2.40847e-16	0.310117	0.717	0.313	1.33432e-11	1	ENSMUSG00000017561	Crlf3
2.50779e-16	0.417615	0.667	0.309	1.38934e-11	1	ENSMUSG00000053025	Sv2b
3.17086e-16	0.336211	1	0.994	1.75669e-11	1	ENSMUSG00000054423	Cadps
3.23834e-16	0.372346	0.704	0.335	1.79407e-11	1	ENSMUSG00000030246	Ldhb
3.3238e-16	0.446773	0.849	0.479	1.84142e-11	1	ENSMUSG00000025092	Hspa12a
3.67124e-16	0.311402	0.711	0.325	2.03391e-11	1	ENSMUSG00000022757	Tfg
3.80752e-16	0.418339	0.799	0.421	2.1094e-11	1	ENSMUSG00000019194	Scn1b
3.81785e-16	0.259205	0.566	0.218	2.11513e-11	1	ENSMUSG00000026773	Pfkfb3
4.90263e-16	0.349461	0.654	0.297	2.71611e-11	1	ENSMUSG00000033316	Galnt9
6.64137e-16	0.340603	0.698	0.321	3.67939e-11	1	ENSMUSG00000046169	Adamts6
7.98851e-16	0.318004	0.61	0.258	4.42572e-11	1	ENSMUSG00000069135	Fgfr1op
8.97071e-16	0.277791	0.434	0.155	4.96986e-11	1	ENSMUSG00000032010	Usp2
1.00096e-15	-0.80865	0.371	0.584	5.54543e-11	1	ENSMUSG00000044912	Syt16
1.07366e-15	0.331104	0.528	0.216	5.94817e-11	1	ENSMUSG00000026765	Lypd6b
1.18732e-15	-0.5907	0.95	0.945	6.57789e-11	1	ENSMUSG00000045967	Gpr158
1.46557e-15	0.464143	0.792	0.473	8.11939e-11	1	ENSMUSG00000020486	Septin4
1.86231e-15	0.366038	0.792	0.393	1.03174e-10	1	ENSMUSG00000021772	Nkiras1
1.96095e-15	0.321405	0.686	0.315	1.08638e-10	1	ENSMUSG00000029408	Abcb9
2.11392e-15	0.364382	0.937	0.537	1.17113e-10	1	ENSMUSG00000020836	Coro6
2.34037e-15	0.253536	0.522	0.209	1.29659e-10	1	ENSMUSG00000041608	Entpd3
2.69865e-15	0.307601	0.667	0.298	1.49508e-10	1	ENSMUSG00000018334	Ksr1
3.62258e-15	0.299519	0.528	0.221	2.00695e-10	1	ENSMUSG00000021974	Fgf9
3.94436e-15	0.317277	0.572	0.24	2.18522e-10	1	ENSMUSG00000025425	St8sia5
3.99372e-15	0.392261	0.61	0.286	2.21256e-10	1	ENSMUSG00000052407	Ccdc171
5.66689e-15	0.417546	0.824	0.459	3.13951e-10	1	ENSMUSG00000029769	Ccdc136
6.28214e-15	-0.693405	0.742	0.781	3.48037e-10	1	ENSMUSG00000031517	Gpm6a
7.15693e-15	0.425105	0.881	0.583	3.96501e-10	1	ENSMUSG00000027605	Acss2
1.01428e-14	0.425194	0.943	0.697	5.6192e-10	1	ENSMUSG00000020658	Efr3b
1.11659e-14	-0.912839	0.195	0.458	6.18605e-10	1	ENSMUSG00000024617	Camk2a
1.14252e-14	0.293645	0.497	0.203	6.32968e-10	1	ENSMUSG00000037151	Lrrc20
1.3525e-14	0.42612	0.994	0.773	7.493e-10	1	ENSMUSG00000042331	Specc1
1.46131e-14	0.297352	0.792	0.409	8.09581e-10	1	ENSMUSG00000032289	Thsd4
1.60889e-14	0.323316	0.836	0.425	8.91342e-10	1	ENSMUSG00000022763	Aifm3
1.83259e-14	0.361797	1	0.897	1.01527e-09	1	ENSMUSG00000029757	Dync1i1
1.88121e-14	0.41898	0.811	0.478	1.04221e-09	1	ENSMUSG00000017692	Rhbdl3
1.90967e-14	0.311741	0.774	0.384	1.05798e-09	1	ENSMUSG00000031451	Gas6
1.95878e-14	0.265698	0.579	0.238	1.08518e-09	1	ENSMUSG00000084843	B230312C02Rik
1.97167e-14	0.417764	0.975	0.662	1.09232e-09	1	ENSMUSG00000036046	5031439G07Rik
2.33988e-14	0.424941	0.981	0.684	1.29631e-09	1	ENSMUSG00000074505	Fat3
2.96047e-14	0.421859	0.943	0.714	1.64013e-09	1	ENSMUSG00000062519	Zfp398
2.96347e-14	0.260134	0.541	0.226	1.64179e-09	1	ENSMUSG00000101693	Gm19461
3.16211e-14	0.416912	0.931	0.643	1.75184e-09	1	ENSMUSG00000061904	Slc25a3
3.19212e-14	0.271253	0.396	0.147	1.76847e-09	1	ENSMUSG00000043673	Kcns3
4.47826e-14	0.32145	0.748	0.363	2.481e-09	1	ENSMUSG00000026509	Capn2
5.52489e-14	0.53327	0.931	0.654	3.06085e-09	1	ENSMUSG00000031558	Slit2
6.59633e-14	0.408403	0.975	0.805	3.65443e-09	1	ENSMUSG00000022377	Asap1
6.81474e-14	0.366417	0.767	0.415	3.77543e-09	1	ENSMUSG00000033083	Tbc1d4
6.88032e-14	0.358506	0.698	0.347	3.81177e-09	1	ENSMUSG00000028164	Manba
7.69355e-14	0.375728	0.893	0.539	4.2623e-09	1	ENSMUSG00000039126	Prune2
8.26993e-14	0.262735	0.597	0.259	4.58162e-09	1	ENSMUSG00000055078	Gabra5
1.13098e-13	0.302531	0.629	0.286	6.26575e-09	1	ENSMUSG00000035722	Abca7
1.25013e-13	0.355799	0.723	0.382	6.92582e-09	1	ENSMUSG00000027254	Map1a
1.35105e-13	0.358487	0.925	0.558	7.48498e-09	1	ENSMUSG00000032412	Atp1b3
1.85639e-13	0.251381	0.541	0.229	1.02846e-08	1	ENSMUSG00000061758	Akr1b10
2.75982e-13	0.30174	0.642	0.295	1.52897e-08	1	ENSMUSG00000112410	B230217J21Rik
2.80346e-13	0.318462	0.767	0.393	1.55315e-08	1	ENSMUSG00000033781	Asb13
2.84132e-13	0.250979	0.497	0.206	1.57412e-08	1	ENSMUSG00000114704	Gm48003
3.10718e-13	0.364466	0.981	0.861	1.72141e-08	1	ENSMUSG00000049044	Rapgef4
3.20125e-13	-0.511841	0.956	0.925	1.77353e-08	1	ENSMUSG00000021087	Rtn1
3.55563e-13	-0.587765	0.899	0.872	1.96985e-08	1	ENSMUSG00000037685	Atp8a1
3.66446e-13	0.379727	0.987	0.838	2.03015e-08	1	ENSMUSG00000023033	Scn8a
3.9622e-13	0.296628	0.742	0.368	2.1951e-08	1	ENSMUSG00000057531	Dtnbp1
5.09395e-13	0.408575	0.931	0.626	2.8221e-08	1	ENSMUSG00000021431	Snrnp48
5.27431e-13	-0.480274	1	0.969	2.92202e-08	1	ENSMUSG00000056553	Ptprn2
6.88537e-13	-0.565098	0.975	0.956	3.81456e-08	1	ENSMUSG00000090386	Mir99ahg
6.94809e-13	0.383458	0.943	0.687	3.84931e-08	1	ENSMUSG00000000263	Glra1
7.37482e-13	0.355272	0.836	0.481	4.08572e-08	1	ENSMUSG00000038271	Iffo1
8.21122e-13	0.288279	0.698	0.343	4.5491e-08	1	ENSMUSG00000020255	D10Wsu102e
9.22313e-13	0.312507	0.73	0.385	5.10971e-08	1	ENSMUSG00000027698	Nceh1
9.25813e-13	0.344405	0.698	0.378	5.1291e-08	1	ENSMUSG00000038623	Tm6sf1
9.86833e-13	0.389132	0.925	0.593	5.46715e-08	1	ENSMUSG00000061859	Patj
9.91339e-13	0.382161	0.899	0.591	5.49212e-08	1	ENSMUSG00000117000	Gm32509
1.33697e-12	0.259373	0.623	0.284	7.40694e-08	1	ENSMUSG00000020527	Myo19
1.374e-12	0.273807	0.667	0.32	7.61207e-08	1	ENSMUSG00000038168	P3h2
1.40677e-12	0.376312	0.987	0.828	7.79365e-08	1	ENSMUSG00000052949	Rnf157
1.43615e-12	0.385374	0.969	0.682	7.95639e-08	1	ENSMUSG00000018171	Vmp1
1.54949e-12	0.270809	0.686	0.335	8.58433e-08	1	ENSMUSG00000040724	Kcna2
1.55313e-12	-0.909571	0.403	0.592	8.6045e-08	1	ENSMUSG00000032087	Dscaml1
1.81676e-12	0.41962	0.994	0.934	1.0065e-07	1	ENSMUSG00000034813	Grip1
1.82257e-12	0.339139	0.723	0.383	1.00972e-07	1	ENSMUSG00000085439	Rapgef4os1
1.85807e-12	0.325466	1	0.972	1.02939e-07	1	ENSMUSG00000014592	Camta1
1.9317e-12	0.349908	0.981	0.867	1.07018e-07	1	ENSMUSG00000023026	Dip2b
1.95828e-12	0.388195	0.912	0.588	1.08491e-07	1	ENSMUSG00000027784	Ppm1l
2.00911e-12	0.368956	0.962	0.673	1.11306e-07	1	ENSMUSG00000027030	Stk39
2.18947e-12	0.3557	0.811	0.447	1.21299e-07	1	ENSMUSG00000068184	Ndufaf2
2.6272e-12	-0.581133	0.723	0.741	1.4555e-07	1	ENSMUSG00000025272	Tro
2.97355e-12	-0.684715	1	0.985	1.64738e-07	1	ENSMUSG00000056073	Grik2
3.42393e-12	0.413731	0.774	0.458	1.89689e-07	1	ENSMUSG00000027966	Col11a1
3.64286e-12	0.333748	0.868	0.498	2.01818e-07	1	ENSMUSG00000030283	St8sia1
3.64679e-12	0.472844	0.994	0.866	2.02036e-07	1	ENSMUSG00000106379	Lhfpl3
3.71822e-12	-1.05346	0.189	0.413	2.05993e-07	1	ENSMUSG00000047507	Baiap3
4.36635e-12	0.3112	0.61	0.302	2.419e-07	1	ENSMUSG00000033595	Lgi3
4.7281e-12	-0.757795	0.327	0.541	2.61942e-07	1	ENSMUSG00000063446	Plppr1
4.7753e-12	0.342445	0.704	0.374	2.64556e-07	1	ENSMUSG00000046027	Stard5
4.87312e-12	0.345479	0.855	0.493	2.69976e-07	1	ENSMUSG00000048279	Sacs
4.94438e-12	0.322997	0.956	0.644	2.73923e-07	1	ENSMUSG00000034295	Fhod3
4.95966e-12	0.398578	0.899	0.668	2.7477e-07	1	ENSMUSG00000012609	Ttll5
5.11246e-12	-0.654091	0.44	0.587	2.83235e-07	1	ENSMUSG00000032735	Ablim3
5.63727e-12	-0.613033	0.994	0.977	3.12311e-07	1	ENSMUSG00000060882	Kcnd2
5.82927e-12	0.292904	0.704	0.358	3.22947e-07	1	ENSMUSG00000075033	Nxpe3
6.09974e-12	-0.653986	0.258	0.469	3.37932e-07	1	ENSMUSG00000018451	6330403K07Rik
6.86601e-12	0.370607	0.843	0.492	3.80384e-07	1	ENSMUSG00000015002	Efr3a
7.92592e-12	0.32787	0.931	0.626	4.39104e-07	1	ENSMUSG00000039145	Camk1d
8.55215e-12	-0.645538	0.157	0.395	4.73798e-07	1	ENSMUSG00000039735	Fnbp1l
1.14059e-11	0.383036	1	0.865	6.31899e-07	1	ENSMUSG00000004637	Wwox
1.15051e-11	0.340059	0.541	0.257	6.37393e-07	1	ENSMUSG00000097462	9530026P05Rik
1.50742e-11	0.250024	0.61	0.287	8.35128e-07	1	ENSMUSG00000027544	Nfatc2
1.72592e-11	-0.489041	0.937	0.906	9.56176e-07	1	ENSMUSG00000034610	Tut4
1.83816e-11	-0.436273	0.987	0.976	1.01836e-06	1	ENSMUSG00000039542	Ncam1
1.94128e-11	0.28726	0.792	0.434	1.07549e-06	1	ENSMUSG00000030199	Etv6
1.96386e-11	0.34026	0.975	0.84	1.088e-06	1	ENSMUSG00000053702	Nebl
2.02881e-11	-0.573713	0.849	0.841	1.12398e-06	1	ENSMUSG00000020719	Ddx5
2.50248e-11	0.349485	0.799	0.471	1.3864e-06	1	ENSMUSG00000061013	Mkx
3.09151e-11	0.358889	0.887	0.585	1.71273e-06	1	ENSMUSG00000047766	Lrrc49
3.39814e-11	0.260656	0.686	0.348	1.8826e-06	1	ENSMUSG00000056596	Trnp1
4.60672e-11	0.286005	0.723	0.382	2.55217e-06	1	ENSMUSG00000025280	Polr3a
4.7825e-11	0.407807	0.931	0.654	2.64955e-06	1	ENSMUSG00000056899	Immp2l
4.9513e-11	0.254135	0.711	0.371	2.74307e-06	1	ENSMUSG00000017400	Stac2
5.43513e-11	-0.755684	0.799	0.783	3.01111e-06	1	ENSMUSG00000054976	Nyap2
7.53375e-11	0.332476	0.962	0.777	4.17377e-06	1	ENSMUSG00000021458	Aopep
7.67412e-11	0.337214	0.912	0.599	4.25154e-06	1	ENSMUSG00000023861	Mpc1
9.79406e-11	-1.0769	0.182	0.402	5.42601e-06	1	ENSMUSG00000059173	Pde1a
1.05894e-10	0.35218	1	0.923	5.86665e-06	1	ENSMUSG00000022883	Robo1
1.16776e-10	0.250561	0.604	0.306	6.46951e-06	1	ENSMUSG00000026339	Ccdc93
1.26979e-10	0.298336	0.994	0.943	7.03475e-06	1	ENSMUSG00000028559	Osbpl9
1.33528e-10	0.331574	0.956	0.707	7.39758e-06	1	ENSMUSG00000031523	Dlc1
1.45157e-10	0.301436	0.881	0.58	8.04185e-06	1	ENSMUSG00000028261	Ndufaf4
1.63256e-10	0.298163	0.824	0.483	9.04455e-06	1	ENSMUSG00000029674	Limk1
1.78984e-10	0.296973	0.868	0.526	9.91587e-06	1	ENSMUSG00000027649	Ctnnbl1
1.85675e-10	-0.622766	0.635	0.695	1.02866e-05	1	ENSMUSG00000057182	Scn3a
1.88808e-10	0.452385	0.981	0.834	1.04601e-05	1	ENSMUSG00000053465	Hs6st3
2.17855e-10	0.302281	0.975	0.762	1.20694e-05	1	ENSMUSG00000027525	Phactr3
2.43754e-10	0.266958	0.711	0.386	1.35042e-05	1	ENSMUSG00000024736	Tmem132a
2.61778e-10	-0.698669	0.289	0.486	1.45028e-05	1	ENSMUSG00000030310	Slc6a1
3.06495e-10	0.317776	0.969	0.76	1.69801e-05	1	ENSMUSG00000053768	Chchd3
3.14071e-10	0.310725	0.868	0.569	1.73998e-05	1	ENSMUSG00000024219	Anks1
3.22758e-10	0.376129	0.805	0.519	1.78811e-05	1	ENSMUSG00000074968	Ano3
3.37063e-10	0.312133	0.862	0.533	1.86736e-05	1	ENSMUSG00000030643	Rab30
3.40876e-10	-0.474874	0.956	0.931	1.88849e-05	1	ENSMUSG00000027797	Dclk1
3.71534e-10	0.35715	0.937	0.615	2.05834e-05	1	ENSMUSG00000061046	Haghl
4.20314e-10	-0.574658	0.528	0.642	2.32858e-05	1	ENSMUSG00000022770	Dlg1
4.32342e-10	0.287506	1	0.921	2.39522e-05	1	ENSMUSG00000039652	Cpeb3
4.36714e-10	0.304769	0.994	0.786	2.41944e-05	1	ENSMUSG00000097545	Mir124a-1hg
5.31047e-10	-0.724304	0.83	0.822	2.94205e-05	1	ENSMUSG00000027200	Sema6d
6.01897e-10	-0.713818	0.579	0.69	3.33457e-05	1	ENSMUSG00000063873	Slc24a3
6.0198e-10	0.314929	0.987	0.794	3.33503e-05	1	ENSMUSG00000027457	Snph
7.44343e-10	-1.11222	0.541	0.635	4.12373e-05	1	ENSMUSG00000097311	Gm26871
7.68341e-10	0.275828	0.792	0.459	4.25668e-05	1	ENSMUSG00000041794	Myrip
9.04326e-10	0.25439	0.667	0.361	5.01006e-05	1	ENSMUSG00000061186	Sfmbt2
1.08406e-09	-0.593741	0.421	0.571	6.00582e-05	1	ENSMUSG00000047261	Gap43
1.18649e-09	0.317465	0.786	0.494	6.57329e-05	1	ENSMUSG00000034275	Igsf9b
1.25373e-09	0.302441	0.956	0.711	6.94578e-05	1	ENSMUSG00000058740	Kcnt1
1.31188e-09	0.35792	0.912	0.617	7.26797e-05	1	ENSMUSG00000018548	Trim37
1.36683e-09	-0.387447	0.994	0.975	7.57239e-05	1	ENSMUSG00000061911	Myt1l
1.38093e-09	0.259369	0.748	0.429	7.65049e-05	1	ENSMUSG00000051934	Spats2
1.56028e-09	0.284308	0.818	0.531	8.64408e-05	1	ENSMUSG00000002489	Tiam1
1.77546e-09	0.310048	0.824	0.553	9.83622e-05	1	ENSMUSG00000020900	Myh10
1.84412e-09	0.302943	0.925	0.62	0.000102166	1	ENSMUSG00000019906	Lin7a
1.91742e-09	0.311607	0.893	0.595	0.000106227	1	ENSMUSG00000036062	Phf24
2.02357e-09	0.273023	0.799	0.457	0.000112108	1	ENSMUSG00000023032	Slc4a8
2.33251e-09	0.283382	1	0.937	0.000129223	1	ENSMUSG00000027238	Frmd5
2.36534e-09	0.319994	0.956	0.743	0.000131042	1	ENSMUSG00000054708	Ankrd24
2.43801e-09	0.253219	0.83	0.483	0.000135068	1	ENSMUSG00000074736	Syndig1
2.55049e-09	0.312865	0.925	0.664	0.0001413	1	ENSMUSG00000097767	Miat
2.60774e-09	-0.500318	0.987	0.938	0.000144471	1	ENSMUSG00000053825	Ppfia2
2.77169e-09	0.312026	0.906	0.58	0.000153554	1	ENSMUSG00000025757	Hspa4l
3.25305e-09	-0.951163	0.78	0.759	0.000180222	1	ENSMUSG00000053477	Tcf4
3.51397e-09	0.280196	0.981	0.756	0.000194678	1	ENSMUSG00000013539	Tango2
3.56005e-09	0.291387	0.969	0.719	0.00019723	1	ENSMUSG00000073557	Ppp1r12b
3.66643e-09	-0.575959	1	0.924	0.000203124	1	ENSMUSG00000002107	Celf2
3.87997e-09	0.281195	1	0.87	0.000214954	1	ENSMUSG00000034557	Zfyve9
4.17261e-09	0.276881	0.943	0.695	0.000231167	1	ENSMUSG00000041837	Pdcd7
4.75479e-09	0.285441	0.987	0.808	0.00026342	1	ENSMUSG00000022139	Mbnl2
4.96763e-09	-0.767789	0.346	0.491	0.000275212	1	ENSMUSG00000037624	Kcnk2
5.33512e-09	-0.429385	0.987	0.951	0.000295571	1	ENSMUSG00000030209	Grin2b
5.45135e-09	-0.55549	0.956	0.932	0.00030201	1	ENSMUSG00000016150	Tenm1
5.62168e-09	0.281936	1	0.914	0.000311447	1	ENSMUSG00000030302	Atp2b2
6.89455e-09	0.264054	0.855	0.527	0.000381965	1	ENSMUSG00000036564	Ndrg4
7.04925e-09	-0.495831	0.994	0.988	0.000390535	1	ENSMUSG00000045083	Lingo2
7.43462e-09	-1.01365	0.44	0.557	0.000411885	1	ENSMUSG00000020728	Cep112
7.63828e-09	0.26805	0.95	0.669	0.000423168	1	ENSMUSG00000028538	St3gal3
7.98044e-09	0.271399	0.931	0.673	0.000442124	1	ENSMUSG00000058975	Kcnc1
8.11811e-09	0.268495	0.843	0.549	0.000449751	1	ENSMUSG00000032411	Tfdp2
8.46934e-09	0.305297	0.899	0.605	0.00046921	1	ENSMUSG00000028910	Mecr
8.54634e-09	-0.673956	0.107	0.314	0.000473476	1	ENSMUSG00000040536	Necab1
8.71958e-09	0.253898	0.805	0.472	0.000483073	1	ENSMUSG00000036932	Aifm1
8.8384e-09	0.301179	0.969	0.71	0.000489656	1	ENSMUSG00000030621	Me3
8.99354e-09	0.309045	0.956	0.713	0.000498251	1	ENSMUSG00000090053	NA
9.36195e-09	0.296231	0.874	0.584	0.000518661	1	ENSMUSG00000033335	Dnm2
9.95979e-09	0.294212	0.893	0.63	0.000551782	1	ENSMUSG00000020794	Ube2g1
1.00916e-08	0.292018	0.925	0.636	0.000559085	1	ENSMUSG00000068373	D430041D05Rik
1.04476e-08	-0.413806	0.943	0.924	0.000578807	1	ENSMUSG00000058656	Samd12
1.26645e-08	0.281839	0.862	0.568	0.000701626	1	ENSMUSG00000041351	Rap1gap
1.28488e-08	-0.532195	0.157	0.347	0.000711835	1	ENSMUSG00000026463	Atp2b4
1.39617e-08	0.26979	0.987	0.9	0.000773494	1	ENSMUSG00000034135	Sik3
1.44859e-08	0.296426	0.717	0.44	0.000802532	1	ENSMUSG00000075229	Ccdc58
1.5057e-08	0.269658	0.956	0.769	0.000834173	1	ENSMUSG00000031618	Nr3c2
2.50575e-08	0.271238	0.981	0.842	0.00138821	1	ENSMUSG00000028842	Ago3
2.67535e-08	0.280629	0.83	0.5	0.00148217	1	ENSMUSG00000020903	Stx8
2.79483e-08	-0.738857	0.799	0.769	0.00154836	1	ENSMUSG00000049148	Plcxd3
2.85747e-08	-0.497593	0.667	0.792	0.00158307	1	ENSMUSG00000035681	Kcnc2
2.88781e-08	0.273751	0.981	0.808	0.00159988	1	ENSMUSG00000026904	Slc4a10
3.05217e-08	-0.257755	1	0.997	0.00169093	1	ENSMUSG00000069601	Ank3
3.05513e-08	-0.387603	0.031	0.208	0.00169257	1	ENSMUSG00000036036	Zfp57
3.12116e-08	0.288102	0.987	0.79	0.00172916	1	ENSMUSG00000042298	Ttc19
3.13004e-08	-0.588705	0.987	0.952	0.00173407	1	ENSMUSG00000056755	Grm7
3.27741e-08	0.274716	0.623	0.363	0.00181572	1	ENSMUSG00000003746	Man1a
3.53804e-08	0.262588	0.943	0.679	0.00196011	1	ENSMUSG00000017781	Pitpna
3.68113e-08	0.277741	0.893	0.574	0.00203938	1	ENSMUSG00000027346	Gpcpd1
3.98212e-08	0.262215	0.843	0.525	0.00220614	1	ENSMUSG00000024120	Lrpprc
4.28202e-08	0.2508	0.748	0.465	0.00237228	1	ENSMUSG00000000708	Kat2b
4.39175e-08	0.277245	0.925	0.675	0.00243307	1	ENSMUSG00000051098	Mblac2
4.62284e-08	0.346257	0.818	0.551	0.0025611	1	ENSMUSG00000019828	Grm1
4.86844e-08	-0.818505	0.843	0.815	0.00269716	1	ENSMUSG00000036469	Marchf1
5.20882e-08	0.257007	0.899	0.601	0.00288574	1	ENSMUSG00000031231	Cox7b
5.29682e-08	0.256761	0.994	0.914	0.00293449	1	ENSMUSG00000029108	Pcdh7
5.55086e-08	-0.489036	0.981	0.926	0.00307523	1	ENSMUSG00000022708	Zbtb20
5.98656e-08	-0.470705	0.201	0.374	0.00331662	1	ENSMUSG00000031066	Usp11
6.32858e-08	-0.473515	0.868	0.849	0.0035061	1	ENSMUSG00000028226	Mmp16
6.54415e-08	0.260767	0.899	0.584	0.00362552	1	ENSMUSG00000006576	Slc4a3
6.5816e-08	-0.635408	0.421	0.568	0.00364627	1	ENSMUSG00000022494	Shisa9
7.06705e-08	0.280349	0.937	0.742	0.00391522	1	ENSMUSG00000024983	Vti1a
7.31484e-08	0.26192	0.899	0.598	0.00405249	1	ENSMUSG00000038576	Susd4
8.09138e-08	0.28832	0.962	0.778	0.0044827	1	ENSMUSG00000038368	Focad
8.64621e-08	-0.651804	0.673	0.675	0.00479009	1	ENSMUSG00000021596	Mctp1
9.06592e-08	0.278695	0.874	0.584	0.00502261	1	ENSMUSG00000070733	Fryl
1.01015e-07	0.254403	0.792	0.497	0.00559636	1	ENSMUSG00000022558	Mroh1
1.06992e-07	-0.508428	0.289	0.438	0.00592745	1	ENSMUSG00000021559	Dapk1
1.09322e-07	0.313757	0.748	0.492	0.00605654	1	ENSMUSG00000078247	Airn
1.2046e-07	0.263623	0.855	0.576	0.00667358	1	ENSMUSG00000039031	Arhgap18
1.29422e-07	-0.349748	1	0.993	0.00717009	1	ENSMUSG00000063887	Nlgn1
1.37225e-07	-0.657348	0.252	0.429	0.00760243	1	ENSMUSG00000017978	Cadps2
1.43628e-07	0.281282	0.962	0.743	0.00795713	1	ENSMUSG00000068015	Lrch1
1.65466e-07	-0.425252	0.069	0.237	0.00916697	1	ENSMUSG00000020599	Rgs9
1.66602e-07	-0.423015	0.874	0.828	0.0092299	1	ENSMUSG00000026587	Astn1
1.72564e-07	0.266335	0.597	0.346	0.00956023	1	ENSMUSG00000046314	Stxbp6
1.72893e-07	-0.445479	0.981	0.932	0.00957846	1	ENSMUSG00000054640	Slc8a1
1.82245e-07	0.28758	0.943	0.711	0.0100966	1	ENSMUSG00000026305	Lrrfip1
1.90779e-07	-0.396182	0.83	0.792	0.0105694	1	ENSMUSG00000020069	Hnrnph3
1.93548e-07	0.282048	0.906	0.652	0.0107227	1	ENSMUSG00000027965	Olfm3
2.04646e-07	-0.376155	0.95	0.903	0.0113376	1	ENSMUSG00000024425	Ndfip1
2.0682e-07	0.287903	0.969	0.756	0.011458	1	ENSMUSG00000021719	Rgs7bp
2.16187e-07	0.277952	0.881	0.605	0.011977	1	ENSMUSG00000020262	Adarb1
2.38527e-07	-0.69482	0.434	0.53	0.0132146	1	ENSMUSG00000061143	Maml3
2.79997e-07	-0.474389	0.27	0.433	0.0155121	1	ENSMUSG00000038630	Zkscan16
2.89446e-07	0.25975	1	0.923	0.0160356	1	ENSMUSG00000050272	Dscam
3.2004e-07	-0.585858	0.692	0.719	0.0177305	1	ENSMUSG00000050334	C130071C03Rik
3.6365e-07	-0.524561	0.453	0.562	0.0201466	1	ENSMUSG00000026787	Gad2
3.94918e-07	-0.34378	1	0.987	0.0218788	1	ENSMUSG00000020181	Nav3
3.9953e-07	-0.37454	0.956	0.911	0.0221344	1	ENSMUSG00000000197	Nalcn
4.62124e-07	-0.421833	0.862	0.843	0.0256021	1	ENSMUSG00000051166	Eml5
4.86675e-07	0.277272	0.975	0.792	0.0269623	1	ENSMUSG00000003992	Ssbp2
5.08249e-07	-0.449323	0.623	0.64	0.0281575	1	ENSMUSG00000025104	Hdgfl3
5.48354e-07	-0.568062	1	0.942	0.0303793	1	ENSMUSG00000049583	Grm5
6.01496e-07	-0.397196	0.025	0.174	0.0333235	1	ENSMUSG00000003411	Rab3b
6.09436e-07	-0.438303	0.824	0.761	0.0337633	1	ENSMUSG00000024589	Nedd4l
6.41563e-07	-0.591081	0.472	0.583	0.0355432	1	ENSMUSG00000000560	Gabra2
6.49305e-07	-0.256979	1	0.992	0.0359721	1	ENSMUSG00000028649	Macf1
6.66148e-07	0.280078	0.962	0.798	0.0369052	1	ENSMUSG00000026442	Nfasc
6.91586e-07	-0.368394	0.937	0.921	0.0383146	1	ENSMUSG00000031428	Zcchc18
7.11642e-07	0.32537	0.925	0.731	0.0394257	1	ENSMUSG00000017412	Cacnb4
7.38955e-07	-0.39012	0.994	0.98	0.0409389	1	ENSMUSG00000027523	Gnas
8.36777e-07	-0.29768	0.981	0.971	0.0463583	1	ENSMUSG00000027620	Rbm39
8.41579e-07	-0.350466	0.019	0.164	0.0466243	1	ENSMUSG00000033965	Slc16a2
8.50751e-07	-0.442514	0.22	0.362	0.0471325	1	ENSMUSG00000050556	Kcnb1
8.72985e-07	0.263134	0.767	0.49	0.0483642	1	ENSMUSG00000074579	Lekr1
9.14067e-07	-0.465557	0.56	0.592	0.0506402	1	ENSMUSG00000018474	Chd3
1.14649e-06	0.25323	0.943	0.765	0.0635168	1	ENSMUSG00000063972	Nr6a1
1.23226e-06	-0.780878	0.792	0.754	0.0682685	1	ENSMUSG00000112117	Rmst
1.45321e-06	-0.679313	0.943	0.901	0.0805091	1	ENSMUSG00000019888	Mgat4c
1.71636e-06	-0.47271	0.063	0.21	0.0950878	1	ENSMUSG00000054556	Gm4876
1.72312e-06	-0.617647	0.314	0.426	0.0954625	1	ENSMUSG00000028360	Slc44a5
1.89135e-06	-0.697734	0.34	0.464	0.104783	1	ENSMUSG00000000861	Bcl11a
1.93097e-06	-0.339391	0.063	0.212	0.106978	1	ENSMUSG00000049281	Scn3b
2.25785e-06	-0.436665	0.283	0.413	0.125087	1	ENSMUSG00000073678	Pgap1
3.00094e-06	-0.745046	0.969	0.94	0.166255	1	ENSMUSG00000036815	Dpp10
3.05285e-06	-0.292417	0.994	0.938	0.169131	1	ENSMUSG00000025571	Tnrc6c
3.16906e-06	0.258409	1	0.972	0.175569	1	ENSMUSG00000008658	Rbfox1
3.23663e-06	-0.428564	0.208	0.336	0.179313	1	ENSMUSG00000037742	Eef1a1
3.30365e-06	-0.57027	0.528	0.601	0.183026	1	ENSMUSG00000030077	Chl1
4.05559e-06	-0.459843	0.226	0.349	0.224684	1	ENSMUSG00000006930	Hap1
4.47441e-06	0.254826	0.937	0.722	0.247887	1	ENSMUSG00000049985	Ankrd55
4.51168e-06	-0.396754	0.126	0.268	0.249952	1	ENSMUSG00000028382	Ptbp3
4.62321e-06	-0.595519	0.302	0.439	0.25613	1	ENSMUSG00000052726	Kcnt2
5.13202e-06	0.263105	0.811	0.577	0.284319	1	ENSMUSG00000034755	Pcdh11x
5.69715e-06	-0.382903	0.786	0.726	0.315628	1	ENSMUSG00000002006	Pdzd4
5.83596e-06	-0.432674	0.987	0.942	0.323318	1	ENSMUSG00000022762	Ncam2
6.19397e-06	-0.341448	0.899	0.875	0.343152	1	ENSMUSG00000002028	Kmt2a
6.3053e-06	-0.290049	1	0.99	0.34932	1	ENSMUSG00000037605	Adgrl3
6.63536e-06	-0.32363	0.057	0.192	0.367606	1	ENSMUSG00000109121	Gm44644
6.78026e-06	0.30075	0.912	0.739	0.375633	1	ENSMUSG00000041380	Htr2c
7.10515e-06	-0.350323	0.874	0.82	0.393632	1	ENSMUSG00000020863	Luc7l3
8.37951e-06	-0.463836	0.459	0.518	0.464233	1	ENSMUSG00000030839	Sergef
9.30111e-06	-0.701737	0.931	0.926	0.515291	1	ENSMUSG00000096914	Galntl6
9.40382e-06	-0.441867	0.472	0.529	0.520981	1	ENSMUSG00000058756	Thra
1.03793e-05	-0.577138	0.818	0.73	0.575025	1	ENSMUSG00000006586	Runx1t1
1.21862e-05	-0.373679	0.792	0.72	0.675128	1	ENSMUSG00000022521	Crebbp
1.34937e-05	-0.444448	0.283	0.388	0.747566	1	ENSMUSG00000028137	Celf3
1.41092e-05	-0.356653	1	0.992	0.781666	1	ENSMUSG00000071424	Grid2
1.66383e-05	-0.487109	0.245	0.369	0.921776	1	ENSMUSG00000038257	Glra3
1.76658e-05	-0.259637	0.994	0.992	0.978706	1	ENSMUSG00000058589	Anks1b
1.82935e-05	-1.19671	0.686	0.684	1	1	ENSMUSG00000022112	Gpc5
1.8375e-05	-0.30315	0.918	0.857	1	1	ENSMUSG00000042446	Zmym4
1.93935e-05	-0.844284	0.629	0.672	1	1	ENSMUSG00000028033	Kcnq5
1.95156e-05	-0.421818	0.629	0.609	1	1	ENSMUSG00000025555	Farp1
1.95365e-05	-0.562266	0.566	0.615	1	1	ENSMUSG00000031137	Fgf13
1.99337e-05	-0.5771	0.692	0.656	1	1	ENSMUSG00000032985	5730522E02Rik
2.11655e-05	-0.366259	0.031	0.15	1	1	ENSMUSG00000027217	Tspan18
2.13482e-05	-0.381625	0.038	0.159	1	1	ENSMUSG00000079330	Lemd1
2.27786e-05	-0.438064	0.899	0.827	1	1	ENSMUSG00000039943	Plcb4
2.33451e-05	-0.328648	0.132	0.259	1	1	ENSMUSG00000050071	Bex1
2.58554e-05	-0.338117	0.969	0.922	1	1	ENSMUSG00000073514	Dok6
2.60855e-05	-0.675879	0.579	0.645	1	1	ENSMUSG00000063434	Sorcs3
2.72017e-05	-0.608285	0.893	0.826	1	1	ENSMUSG00000059921	Unc5c
2.93495e-05	-0.32574	0.075	0.201	1	1	ENSMUSG00000032936	Camkv
2.95047e-05	-0.335291	0.931	0.847	1	1	ENSMUSG00000009394	Syn2
2.95565e-05	-0.445401	0.434	0.492	1	1	ENSMUSG00000020297	Nsg2
3.3828e-05	-0.323207	0.874	0.805	1	1	ENSMUSG00000061313	Ddhd2
3.38869e-05	-0.602341	0.377	0.434	1	1	ENSMUSG00000049690	Nckap5
3.47025e-05	-0.42528	0.107	0.228	1	1	ENSMUSG00000039316	Rftn1
3.68689e-05	-0.309835	0.075	0.201	1	1	ENSMUSG00000040612	Ildr2
4.08964e-05	-0.434564	0.604	0.62	1	1	ENSMUSG00000001127	Araf
4.39806e-05	-0.273645	0.006	0.107	1	1	ENSMUSG00000028753	Vwa5b1
4.64107e-05	-0.546578	0.635	0.638	1	1	ENSMUSG00000041710	Trpc5
5.1655e-05	-0.351268	1	0.994	1	1	ENSMUSG00000060924	Csmd1
5.22869e-05	-0.290462	0.849	0.77	1	1	ENSMUSG00000030016	Zfp638
5.25314e-05	-0.465415	0.094	0.219	1	1	ENSMUSG00000097752	Gm26688
5.36395e-05	-0.26843	0.937	0.91	1	1	ENSMUSG00000019699	Akt3
5.36566e-05	-0.678325	0.799	0.763	1	1	ENSMUSG00000055761	Nkain3
5.75143e-05	-0.32433	0.082	0.198	1	1	ENSMUSG00000066705	Fxyd6
6.35867e-05	-0.404195	0.679	0.657	1	1	ENSMUSG00000028676	Srsf10
6.4108e-05	-0.462102	0.421	0.461	1	1	ENSMUSG00000045215	Asxl3
6.91916e-05	-0.448173	0.648	0.622	1	1	ENSMUSG00000033487	Fndc3a
7.39809e-05	-0.366459	0.692	0.662	1	1	ENSMUSG00000008206	Cers4
7.80602e-05	-0.766959	0.321	0.422	1	1	ENSMUSG00000034310	Tmem132d
8.53049e-05	-0.638733	0.434	0.53	1	1	ENSMUSG00000078591	Hs3st4
8.66304e-05	-0.360469	0.78	0.686	1	1	ENSMUSG00000055692	Tmem191c
8.80165e-05	-0.280597	0.994	0.948	1	1	ENSMUSG00000028176	Lrrc7
9.65532e-05	-0.461779	0.377	0.443	1	1	ENSMUSG00000022696	Sidt1
0.000103551	-0.586184	0.17	0.276	1	1	ENSMUSG00000056296	Synpr
0.000109037	-0.358206	0.755	0.717	1	1	ENSMUSG00000043388	Tmem130
0.000112161	-0.633916	0.497	0.526	1	1	ENSMUSG00000026163	Sphkap
0.000114203	0.288415	0.321	0.167	1	1	ENSMUSG00000025239	Limd1
0.000124338	-0.461026	0.994	0.949	1	1	ENSMUSG00000029673	Auts2
0.00014	-0.385875	0.189	0.293	1	1	ENSMUSG00000040183	Ankrd6
0.000149845	-0.334308	0.736	0.686	1	1	ENSMUSG00000027201	Myef2
0.000152348	0.30173	0.145	0.064	1	1	ENSMUSG00000027684	Mecom
0.000155034	-0.28627	0.044	0.146	1	1	ENSMUSG00000004961	Syt5
0.000155596	-0.42151	0.409	0.474	1	1	ENSMUSG00000043301	Kcnj6
0.000161358	-0.383483	0.899	0.903	1	1	ENSMUSG00000032076	Cadm1
0.000161532	-0.375978	0.881	0.785	1	1	ENSMUSG00000053819	Camk2d
0.000179073	-0.280706	0.101	0.212	1	1	ENSMUSG00000036699	Zcchc12
0.000182627	-0.251315	0.994	0.964	1	1	ENSMUSG00000033676	Gabrb3
0.000188282	-0.522262	0.239	0.342	1	1	ENSMUSG00000070366	Plpp4
0.000208269	-0.365112	0.579	0.56	1	1	ENSMUSG00000005045	Chd5
0.000216566	-0.381953	0.39	0.44	1	1	ENSMUSG00000055862	Izumo4
0.000224733	-0.251656	0.969	0.934	1	1	ENSMUSG00000029775	Klhdc10
0.000226167	-0.30965	0.044	0.143	1	1	ENSMUSG00000032368	Zic1
0.000231947	-0.258688	0.893	0.853	1	1	ENSMUSG00000025261	Huwe1
0.000234154	-0.315188	0.094	0.203	1	1	ENSMUSG00000000794	Kcnn3
0.000236034	-0.351057	0.748	0.699	1	1	ENSMUSG00000024855	Pacs1
0.000241253	-0.355886	0.321	0.408	1	1	ENSMUSG00000070880	Gad1
0.000257105	-0.339588	0.088	0.196	1	1	ENSMUSG00000027748	Trpc4
0.000267597	-0.286139	0.975	0.936	1	1	ENSMUSG00000055067	Smyd3
0.000271032	-0.360274	0.296	0.373	1	1	ENSMUSG00000025468	Caly
0.000279734	-0.605911	0.78	0.749	1	1	ENSMUSG00000051401	Kctd16
0.000281303	-0.377605	0.667	0.624	1	1	ENSMUSG00000020436	Gabrg2
0.000309713	-0.317149	0.082	0.187	1	1	ENSMUSG00000024008	Cpne5
0.000317405	-0.277745	0.937	0.836	1	1	ENSMUSG00000002625	Akap8l
0.000322829	-0.27226	0.943	0.88	1	1	ENSMUSG00000000085	Scmh1
0.000328033	-0.273872	0.981	0.9	1	1	ENSMUSG00000022340	Sybu
0.000344134	-0.305248	0.95	0.85	1	1	ENSMUSG00000004980	Hnrnpa2b1
0.000353306	-0.30104	0.786	0.73	1	1	ENSMUSG00000028484	Psip1
0.000371591	-0.289615	0.151	0.258	1	1	ENSMUSG00000002059	Rab34
0.000375148	-0.452358	0.44	0.472	1	1	ENSMUSG00000035934	Pknox2
0.0003813	-0.311736	0.258	0.342	1	1	ENSMUSG00000037126	Psd
0.000398989	-0.394457	0.377	0.42	1	1	ENSMUSG00000029168	Dpysl5
0.000404625	-0.373553	0.314	0.377	1	1	ENSMUSG00000052026	Slc6a7
0.000439539	-0.273349	0.075	0.177	1	1	ENSMUSG00000097587	4930578M01Rik
0.000456981	-0.321119	0.101	0.202	1	1	ENSMUSG00000058420	Syt17
0.00046828	0.366137	0.409	0.226	1	1	ENSMUSG00000086902	Gm11728
0.000496673	-0.467382	0.478	0.498	1	1	ENSMUSG00000046844	Vat1l
0.000512704	-0.34257	0.805	0.735	1	1	ENSMUSG00000021725	Parp8
0.000542185	-0.53473	0.767	0.7	1	1	ENSMUSG00000026335	Pam
0.000553995	-0.313035	0.799	0.727	1	1	ENSMUSG00000031010	Usp9x
0.000578741	-0.545495	0.925	0.86	1	1	ENSMUSG00000051177	Plcb1
0.000627334	-0.721711	0.409	0.433	1	1	ENSMUSG00000101621	Gm28905
0.000632284	-0.430526	0.723	0.693	1	1	ENSMUSG00000022636	Alcam
0.000638441	-0.317122	0.767	0.703	1	1	ENSMUSG00000021916	Glt8d1
0.000684426	-0.27402	0.855	0.756	1	1	ENSMUSG00000032507	Fbxl2
0.000704366	0.291662	0.214	0.115	1	1	ENSMUSG00000085827	Gm11290
0.000742787	-0.258391	0.899	0.835	1	1	ENSMUSG00000039697	Ncoa7
0.000791105	-0.382429	0.78	0.691	1	1	ENSMUSG00000038608	Dock10
0.000791492	-0.263842	0.132	0.23	1	1	ENSMUSG00000020057	Dram1
0.000804146	-0.635679	0.44	0.462	1	1	ENSMUSG00000020023	Tmcc3
0.000852614	-0.327643	0.119	0.216	1	1	ENSMUSG00000021541	Trpc7
0.000859177	-0.264613	0.107	0.202	1	1	ENSMUSG00000036459	Wtip
0.000885273	-0.310913	0.082	0.177	1	1	ENSMUSG00000048251	Bcl11b
0.000948439	-0.841305	0.516	0.531	1	1	ENSMUSG00000026872	Zeb2
0.000989255	-0.266251	0.044	0.129	1	1	ENSMUSG00000036972	Zic4
0.00105661	-0.386516	0.975	0.942	1	1	ENSMUSG00000035864	Syt1
0.00108613	-0.267535	0.094	0.185	1	1	ENSMUSG00000025170	Rab40b
0.00109039	-0.386817	0.472	0.474	1	1	ENSMUSG00000079084	Ccdc82
0.00110132	-0.322426	0.742	0.671	1	1	ENSMUSG00000033152	Podxl2
0.0011085	-0.348751	0.925	0.849	1	1	ENSMUSG00000061751	Kalrn
0.00119384	-0.371033	0.403	0.452	1	1	ENSMUSG00000039372	Marchf4
0.00125191	-0.298248	0.899	0.824	1	1	ENSMUSG00000019775	Rgs17
0.00127089	-0.30332	0.786	0.736	1	1	ENSMUSG00000032410	Xrn1
0.00132696	-0.360123	0.491	0.512	1	1	ENSMUSG00000043004	Gng2
0.00140692	-0.333041	0.881	0.766	1	1	ENSMUSG00000030020	Prickle2
0.0014092	-0.372326	0.635	0.578	1	1	ENSMUSG00000037541	Shank2
0.00141241	-0.372762	0.233	0.309	1	1	ENSMUSG00000109006	B230209E15Rik
0.00146935	-0.311777	0.151	0.241	1	1	ENSMUSG00000044164	Rnf182
0.00150845	-0.341753	0.252	0.317	1	1	ENSMUSG00000023827	Agpat4
0.00154198	-0.272013	0.918	0.83	1	1	ENSMUSG00000041624	Gucy1a2
0.00164724	-0.329429	0.66	0.585	1	1	ENSMUSG00000021451	Sema4d
0.00166223	-0.334758	0.654	0.61	1	1	ENSMUSG00000021796	Bmpr1a
0.00168744	-0.358974	0.478	0.475	1	1	ENSMUSG00000001036	Epn2
0.00171176	-0.667291	0.925	0.854	1	1	ENSMUSG00000039488	Cntn5
0.00171914	-0.335563	0.912	0.776	1	1	ENSMUSG00000026204	Ptprn
0.00172031	-0.272983	0.824	0.757	1	1	ENSMUSG00000074024	4632427E13Rik
0.00176416	-0.352084	0.239	0.322	1	1	ENSMUSG00000117604	Gm33228
0.00178955	-0.306929	0.654	0.616	1	1	ENSMUSG00000036099	Vezt
0.00185826	-0.341471	0.585	0.56	1	1	ENSMUSG00000039759	Thap3
0.00187798	-0.41984	0.975	0.894	1	1	ENSMUSG00000054162	Spock3
0.00194997	-0.414024	0.528	0.527	1	1	ENSMUSG00000050711	Scg2
0.00195581	-0.263185	0.075	0.159	1	1	ENSMUSG00000000184	Ccnd2
0.00197342	-0.28705	0.126	0.209	1	1	ENSMUSG00000041649	Klf8
0.00212301	-0.313807	0.453	0.476	1	1	ENSMUSG00000043183	Simc1
0.00216134	-0.598546	0.44	0.482	1	1	ENSMUSG00000019889	Ptprk
0.00235041	-0.478032	0.679	0.616	1	1	ENSMUSG00000035566	Pcdh17
0.00240509	-0.299405	0.201	0.283	1	1	ENSMUSG00000020230	Prmt2
0.00242299	-0.486446	0.119	0.208	1	1	ENSMUSG00000047773	Ankfn1
0.00243072	-0.262091	0.899	0.777	1	1	ENSMUSG00000034007	Scaper
0.00250759	-0.303808	0.113	0.195	1	1	ENSMUSG00000071379	Hpcal1
0.00257069	-0.434761	0.415	0.429	1	1	ENSMUSG00000036006	Ripor2
0.00257592	-0.302316	0.176	0.252	1	1	ENSMUSG00000033161	Atp1a1
0.00268759	-0.422602	0.547	0.517	1	1	ENSMUSG00000034731	Dgkh
0.00289405	-0.328975	0.566	0.53	1	1	ENSMUSG00000033632	AW554918
0.00291824	-0.368503	0.943	0.878	1	1	ENSMUSG00000021745	Ptprg
0.00293338	-0.323833	0.912	0.829	1	1	ENSMUSG00000028351	Brinp1
0.00295698	-0.362241	0.226	0.295	1	1	ENSMUSG00000021662	Arhgef28
0.00318107	-0.320801	0.566	0.53	1	1	ENSMUSG00000023021	Cers5
0.00340046	-0.354124	0.189	0.264	1	1	ENSMUSG00000048960	Prex2
0.00343449	-0.3698	0.126	0.206	1	1	ENSMUSG00000049744	Arhgap15
0.00346019	-0.28506	0.138	0.216	1	1	ENSMUSG00000020723	Cacng4
0.00361402	-0.366992	0.415	0.463	1	1	ENSMUSG00000040896	Kcnd3
0.00370401	-0.253479	0.881	0.787	1	1	ENSMUSG00000034252	Senp6
0.0037844	-0.284683	0.635	0.591	1	1	ENSMUSG00000026319	Relch
0.00390722	-0.290794	0.73	0.667	1	1	ENSMUSG00000026643	Nmt2
0.00390898	-0.45267	0.415	0.438	1	1	ENSMUSG00000001985	Grik3
0.00394216	-0.31347	0.66	0.607	1	1	ENSMUSG00000049122	Frmd3
0.00397139	-0.393683	0.943	0.852	1	1	ENSMUSG00000021730	Hcn1
0.00400081	-0.321694	0.264	0.317	1	1	ENSMUSG00000087361	0610043K17Rik
0.00400305	-0.298534	0.736	0.652	1	1	ENSMUSG00000030861	Acadsb
0.00400759	-0.392115	0.962	0.843	1	1	ENSMUSG00000092083	Kcnb2
0.00427497	-0.407358	0.239	0.3	1	1	ENSMUSG00000002459	Rgs20
0.00430697	-0.333801	0.912	0.892	1	1	ENSMUSG00000031626	Sorbs2
0.00433591	-0.330142	0.201	0.26	1	1	ENSMUSG00000028832	Stmn1
0.00437791	-0.266414	0.811	0.713	1	1	ENSMUSG00000068923	Syt11
0.00439192	-0.322339	0.56	0.539	1	1	ENSMUSG00000016200	Syt14
0.00440966	-0.380498	0.981	0.911	1	1	ENSMUSG00000036095	Dgkb
0.00449012	-0.350869	0.138	0.215	1	1	ENSMUSG00000032502	Stac
0.00454103	-0.264082	0.994	0.939	1	1	ENSMUSG00000045103	Dmd
0.00468724	-0.658306	0.648	0.585	1	1	ENSMUSG00000113701	B230303A05Rik
0.00474869	-0.718435	0.321	0.369	1	1	ENSMUSG00000103428	Gm20754
0.00491106	-0.257337	0.17	0.243	1	1	ENSMUSG00000025372	Baiap2
0.00511873	-0.263501	0.623	0.585	1	1	ENSMUSG00000030002	Dusp11
0.00523428	-0.315777	0.195	0.258	1	1	ENSMUSG00000020866	Cacna1g
0.00551504	-0.346988	0.937	0.847	1	1	ENSMUSG00000056258	Kcnq3
0.0055159	-0.267279	0.748	0.691	1	1	ENSMUSG00000046329	Slc25a23
0.00552822	-0.496209	0.352	0.386	1	1	ENSMUSG00000058070	Eml1
0.00559147	-0.258467	0.811	0.712	1	1	ENSMUSG00000025217	Btrc
0.00581212	-0.271423	0.786	0.696	1	1	ENSMUSG00000024097	Srsf7
0.00589085	-0.347439	0.195	0.266	1	1	ENSMUSG00000018589	Glra2
0.00612959	-0.253473	0.956	0.866	1	1	ENSMUSG00000032827	Ppp1r9a
0.00633946	-0.346803	0.553	0.525	1	1	ENSMUSG00000048232	Fbxo10
0.00664131	-0.271672	0.881	0.79	1	1	ENSMUSG00000028496	Mllt3
0.00678724	-0.286892	0.283	0.327	1	1	ENSMUSG00000075590	Nrbp2
0.0068151	-0.277139	0.981	0.918	1	1	ENSMUSG00000022829	Stxbp5l
0.00682528	-0.272671	0.289	0.338	1	1	ENSMUSG00000029576	Radil
0.00729498	-0.27354	0.667	0.6	1	1	ENSMUSG00000028954	Nub1
0.00757605	-0.290142	0.308	0.346	1	1	ENSMUSG00000031099	Smarca1
0.00823913	-0.260507	0.201	0.264	1	1	ENSMUSG00000020589	Fam49a
0.00895138	-0.420106	0.66	0.589	1	1	ENSMUSG00000024867	Pip5k1b
0.00934895	-0.264899	0.201	0.258	1	1	ENSMUSG00000039917	Rhbdd2
0.00949256	-0.336914	0.252	0.3	1	1	ENSMUSG00000028456	Unc13b
0.00998422	-0.350736	0.088	0.153	1	1	ENSMUSG00000062372	Otof
1.37661e-94	2.40041	0.97	0.288	7.62658e-90	2	ENSMUSG00000040118	Cacna2d1
5.66908e-67	-1.82368	0.948	0.999	3.14072e-62	2	ENSMUSG00000066392	Nrxn3
8.85963e-66	0.993995	0.578	0.088	4.90833e-61	2	ENSMUSG00000039114	Nrn1
2.6492e-62	0.663952	0.341	0.025	1.46768e-57	2	ENSMUSG00000038765	Lmx1b
1.30203e-57	1.40163	0.719	0.181	7.2134e-53	2	ENSMUSG00000026347	Tmem163
3.94569e-44	0.739537	0.252	0.02	2.18595e-39	2	ENSMUSG00000086391	1700042O10Rik
7.92187e-44	0.844218	0.496	0.102	4.38879e-39	2	ENSMUSG00000030500	Slc17a6
9.97126e-42	0.374354	0.193	0.01	5.52418e-37	2	ENSMUSG00000012520	Phox2b
1.68027e-38	0.853955	0.281	0.032	9.30885e-34	2	ENSMUSG00000020182	Ddc
7.99413e-33	-1.32324	0.119	0.669	4.42883e-28	2	ENSMUSG00000039728	Slc6a5
1.67921e-22	1.94779	0.778	0.465	9.30301e-18	2	ENSMUSG00000057098	Ebf1
2.41434e-22	-0.974219	0.133	0.585	1.33757e-17	2	ENSMUSG00000026787	Gad2
1.00247e-20	0.932753	0.933	0.756	5.55377e-16	2	ENSMUSG00000027419	Pcsk2
3.50216e-19	-0.883189	0.059	0.478	1.94023e-14	2	ENSMUSG00000004231	Pax2
4.79412e-19	0.911331	0.852	0.61	2.65599e-14	2	ENSMUSG00000097311	Gm26871
6.17378e-19	-1.22436	0.57	0.795	3.42033e-14	2	ENSMUSG00000021991	Cacna2d3
2.22105e-18	0.26728	0.222	0.043	1.23048e-13	2	ENSMUSG00000104237	Gm33533
7.0554e-18	0.754123	0.993	0.949	3.90876e-13	2	ENSMUSG00000029673	Auts2
1.3472e-17	0.779773	0.993	0.993	7.46362e-13	2	ENSMUSG00000040037	Negr1
1.43592e-17	0.929101	0.6	0.298	7.95513e-13	2	ENSMUSG00000022454	Nell2
7.4528e-17	-0.739035	0.059	0.427	4.12893e-12	2	ENSMUSG00000070880	Gad1
7.57722e-17	0.61676	0.719	0.369	4.19785e-12	2	ENSMUSG00000047507	Baiap3
3.87182e-16	0.842229	0.711	0.415	2.14503e-11	2	ENSMUSG00000024617	Camk2a
8.2026e-16	-0.938995	0.444	0.791	4.54432e-11	2	ENSMUSG00000055761	Nkain3
1.95046e-15	1.81652	0.741	0.568	1.08057e-10	2	ENSMUSG00000028677	Rnf220
2.49203e-15	1.16495	0.793	0.599	1.38061e-10	2	ENSMUSG00000059857	Ntng1
3.08508e-15	1.06549	0.911	0.81	1.70917e-10	2	ENSMUSG00000036469	Marchf1
3.89019e-15	-0.596762	0.059	0.406	2.15521e-10	2	ENSMUSG00000086496	Gm14204
7.06247e-15	0.445301	0.333	0.109	3.91268e-10	2	ENSMUSG00000020014	Cfap54
7.16295e-15	-1.71018	0.452	0.699	3.96834e-10	2	ENSMUSG00000052551	Adarb2
1.70871e-13	0.825638	0.963	0.894	9.46644e-09	2	ENSMUSG00000039717	Ralyl
1.82235e-13	0.406896	0.163	0.033	1.0096e-08	2	ENSMUSG00000028222	Calb1
1.93929e-13	0.872804	0.874	0.715	1.07439e-08	2	ENSMUSG00000047907	Tshz2
1.97978e-13	0.432083	0.237	0.066	1.09682e-08	2	ENSMUSG00000060402	Chst8
2.88948e-13	0.406338	0.133	0.022	1.6008e-08	2	ENSMUSG00000034151	Zbbx
3.01809e-13	0.489694	0.244	0.071	1.67205e-08	2	ENSMUSG00000097248	Gm2694
6.03346e-13	0.280963	0.126	0.02	3.3426e-08	2	ENSMUSG00000020847	Rph3al
6.56882e-13	0.518558	0.926	0.836	3.63919e-08	2	ENSMUSG00000020719	Ddx5
1.0246e-12	-0.558129	0.096	0.421	5.67637e-08	2	ENSMUSG00000027270	Lamp5
2.25811e-12	-0.543057	0.652	0.823	1.25101e-07	2	ENSMUSG00000027457	Snph
2.32497e-12	0.35443	1	1	1.28806e-07	2	ENSMUSG00000041014	Nrg3
4.17685e-12	-0.639567	0.437	0.747	2.31401e-07	2	ENSMUSG00000027016	Zfp385b
4.47282e-12	0.648494	0.844	0.723	2.47799e-07	2	ENSMUSG00000004110	Cacna1e
4.89308e-12	0.517659	0.111	0.017	2.71082e-07	2	ENSMUSG00000115424	D130079A08Rik
5.27588e-12	0.29504	0.274	0.089	2.92289e-07	2	ENSMUSG00000068617	Efcab1
5.32455e-12	0.415908	0.963	0.972	2.94985e-07	2	ENSMUSG00000056553	Ptprn2
6.16898e-12	0.78772	0.726	0.506	3.41768e-07	2	ENSMUSG00000061143	Maml3
8.67161e-12	-0.616898	0.207	0.521	4.80416e-07	2	ENSMUSG00000061013	Mkx
9.48523e-12	0.340092	0.193	0.05	5.25491e-07	2	ENSMUSG00000021360	Gcnt2
1.06441e-11	-0.930015	0.6	0.811	5.89696e-07	2	ENSMUSG00000046178	Nxph1
1.31874e-11	0.449174	0.378	0.16	7.30597e-07	2	ENSMUSG00000044646	Zbtb7c
2.85856e-11	0.56338	0.941	0.942	1.58367e-06	2	ENSMUSG00000053825	Ppfia2
3.61128e-11	-0.729606	0.822	0.869	2.00069e-06	2	ENSMUSG00000026610	Esrrg
4.41924e-11	1.06734	0.793	0.621	2.4483e-06	2	ENSMUSG00000038872	Zfhx3
5.32712e-11	0.584238	0.689	0.481	2.95128e-06	2	ENSMUSG00000046844	Vat1l
5.55687e-11	0.313729	1	0.997	3.07856e-06	2	ENSMUSG00000069601	Ank3
8.08667e-11	0.582966	0.77	0.581	4.4801e-06	2	ENSMUSG00000030077	Chl1
8.16383e-11	0.538328	0.393	0.179	4.52284e-06	2	ENSMUSG00000000794	Kcnn3
1.14523e-10	0.462112	1	0.977	6.34468e-06	2	ENSMUSG00000015968	Cacna1d
1.169e-10	0.399731	0.993	0.925	6.47637e-06	2	ENSMUSG00000050272	Dscam
1.20726e-10	0.451219	0.415	0.193	6.68833e-06	2	ENSMUSG00000020723	Cacng4
1.42122e-10	-0.589883	0.333	0.606	7.87367e-06	2	ENSMUSG00000039057	Myo16
1.57781e-10	0.602616	0.763	0.527	8.7412e-06	2	ENSMUSG00000020160	Meis1
1.67273e-10	-0.624216	0.837	0.937	9.26712e-06	2	ENSMUSG00000022883	Robo1
1.77626e-10	0.252556	0.148	0.034	9.84065e-06	2	ENSMUSG00000042567	Nek10
1.88734e-10	0.601634	0.57	0.344	1.04561e-05	2	ENSMUSG00000036641	Ccdc148
1.90489e-10	-0.494267	0.704	0.863	1.05533e-05	2	ENSMUSG00000046442	Ppm1e
2.21616e-10	0.865711	0.778	0.624	1.22777e-05	2	ENSMUSG00000032503	Arpp21
3.59838e-10	0.299746	0.252	0.087	1.99354e-05	2	ENSMUSG00000024376	Epb41l4a
3.89122e-10	0.397796	0.407	0.182	2.15578e-05	2	ENSMUSG00000054556	Gm4876
5.01775e-10	0.800898	0.578	0.355	2.77988e-05	2	ENSMUSG00000033308	Dpyd
5.86178e-10	0.268494	0.141	0.033	3.24748e-05	2	ENSMUSG00000024647	Cbln2
6.14803e-10	0.440475	1	1	3.40607e-05	2	ENSMUSG00000061080	Lsamp
6.27909e-10	0.256896	0.415	0.183	3.47868e-05	2	ENSMUSG00000049281	Scn3b
7.39745e-10	0.44923	0.356	0.158	4.09826e-05	2	ENSMUSG00000044770	Scml4
7.72477e-10	-0.618586	0.533	0.743	4.2796e-05	2	ENSMUSG00000022376	Adcy8
8.02928e-10	-0.411464	0.852	0.926	4.4483e-05	2	ENSMUSG00000030302	Atp2b2
8.51068e-10	0.311319	0.163	0.044	4.715e-05	2	ENSMUSG00000048482	Bdnf
1.18924e-09	0.451917	0.252	0.093	6.58849e-05	2	ENSMUSG00000021587	Pcsk1
1.26239e-09	-0.553006	0.563	0.719	6.99377e-05	2	ENSMUSG00000087301	Gm13629
1.30108e-09	-0.562166	0.681	0.807	7.20813e-05	2	ENSMUSG00000086363	A330102I10Rik
1.96416e-09	-0.586627	0.341	0.594	0.000108817	2	ENSMUSG00000032087	Dscaml1
2.64533e-09	-0.450921	0.022	0.247	0.000146554	2	ENSMUSG00000026976	Pax8
2.84116e-09	0.63456	0.652	0.444	0.000157403	2	ENSMUSG00000040896	Kcnd3
3.04412e-09	0.357606	0.178	0.053	0.000168647	2	ENSMUSG00000053965	Pde5a
3.05441e-09	0.615659	0.385	0.186	0.000169218	2	ENSMUSG00000047773	Ankfn1
3.27097e-09	0.298315	0.185	0.055	0.000181215	2	ENSMUSG00000034361	Cpne2
3.31525e-09	-0.433807	0.719	0.861	0.000183668	2	ENSMUSG00000023033	Scn8a
3.5319e-09	-0.341574	0.985	0.995	0.000195671	2	ENSMUSG00000054423	Cadps
4.48389e-09	0.628108	0.741	0.539	0.000248412	2	ENSMUSG00000025255	Zfhx4
5.6779e-09	-0.564214	0.319	0.56	0.000314561	2	ENSMUSG00000026452	Syt2
6.59668e-09	-0.606132	0.393	0.614	0.000365463	2	ENSMUSG00000057060	Slc35f3
6.82109e-09	-0.408701	0.689	0.864	0.000377895	2	ENSMUSG00000053702	Nebl
6.86937e-09	-0.433212	0.807	0.906	0.00038057	2	ENSMUSG00000064329	Scn1a
7.42647e-09	0.420269	0.23	0.085	0.000411434	2	ENSMUSG00000078952	Lncenc1
8.45049e-09	1.23993	0.815	0.757	0.000468166	2	ENSMUSG00000052387	Trpm3
9.35961e-09	0.559313	0.593	0.386	0.000518532	2	ENSMUSG00000021217	Tshz3
9.97063e-09	-0.495925	0.607	0.837	0.000552383	2	ENSMUSG00000031189	Aff2
1.04608e-08	-0.415337	0.148	0.404	0.000579539	2	ENSMUSG00000001558	Klhl10
1.3485e-08	0.297837	0.119	0.028	0.000747081	2	ENSMUSG00000058624	Gda
1.41669e-08	0.637153	0.793	0.664	0.000784863	2	ENSMUSG00000048915	Efna5
1.4674e-08	-0.819306	0.444	0.66	0.000812956	2	ENSMUSG00000046159	Chrm3
1.60899e-08	-0.439384	0.785	0.906	0.000891396	2	ENSMUSG00000024044	Epb41l3
1.68412e-08	-0.336317	0.956	0.982	0.000933021	2	ENSMUSG00000087620	5330434G04Rik
1.70581e-08	-0.461093	0.281	0.526	0.000945037	2	ENSMUSG00000042817	Flt3
1.70815e-08	-0.540947	0.711	0.825	0.000946332	2	ENSMUSG00000028546	Elavl4
1.79413e-08	0.48128	0.993	0.98	0.000993967	2	ENSMUSG00000028399	Ptprd
2.02789e-08	-0.453675	0.6	0.807	0.00112347	2	ENSMUSG00000042331	Specc1
2.33928e-08	1.14043	0.148	0.043	0.00129598	2	ENSMUSG00000115432	D130009I18Rik
2.70147e-08	-0.550892	0.319	0.559	0.00149664	2	ENSMUSG00000051111	Sv2c
2.95647e-08	-0.569902	0.452	0.663	0.00163791	2	ENSMUSG00000029608	Rph3a
3.19123e-08	0.307393	0.244	0.097	0.00176797	2	ENSMUSG00000045287	Rtn4rl1
3.49202e-08	0.382849	0.178	0.059	0.00193462	2	ENSMUSG00000049630	C1ql3
3.49675e-08	-0.386152	0.704	0.839	0.00193723	2	ENSMUSG00000008489	Elavl2
4.4155e-08	0.672494	0.452	0.252	0.00244623	2	ENSMUSG00000032564	Cpne4
4.87846e-08	0.251631	0.104	0.023	0.00270271	2	ENSMUSG00000097623	B230323A14Rik
5.4785e-08	0.278118	0.222	0.084	0.00303515	2	ENSMUSG00000036545	Adamts2
6.21278e-08	0.673615	0.77	0.647	0.00344194	2	ENSMUSG00000031841	Cdh13
6.36962e-08	-0.477604	0.956	0.988	0.00352883	2	ENSMUSG00000056073	Grik2
6.69647e-08	-0.459659	0.378	0.586	0.00370991	2	ENSMUSG00000020836	Coro6
7.96626e-08	-0.266009	0.993	0.994	0.00441339	2	ENSMUSG00000025326	Ube3a
7.97947e-08	-0.461916	0.252	0.478	0.00442071	2	ENSMUSG00000047976	Kcna1
8.00965e-08	-0.429367	0.43	0.635	0.00443743	2	ENSMUSG00000036062	Phf24
8.24244e-08	1.07952	0.719	0.565	0.00456639	2	ENSMUSG00000059187	Tafa1
8.35536e-08	0.435349	0.519	0.324	0.00462895	2	ENSMUSG00000006930	Hap1
8.82326e-08	-0.457062	0.689	0.836	0.00488818	2	ENSMUSG00000045658	Pid1
9.12117e-08	0.685239	0.889	0.861	0.00505322	2	ENSMUSG00000028525	Pde4b
1.1224e-07	0.40815	0.533	0.335	0.0062182	2	ENSMUSG00000063430	Wscd2
1.12989e-07	-0.400794	0.6	0.81	0.00625972	2	ENSMUSG00000030518	Fam189a1
1.15312e-07	0.358941	0.356	0.177	0.00638842	2	ENSMUSG00000032936	Camkv
1.15887e-07	-0.596771	0.415	0.645	0.00642025	2	ENSMUSG00000045613	Chrm2
1.40716e-07	0.365724	0.815	0.68	0.00779582	2	ENSMUSG00000057182	Scn3a
1.42791e-07	-0.425907	0.467	0.712	0.00791078	2	ENSMUSG00000100252	Mir124-2hg
1.46747e-07	-0.409157	0.733	0.85	0.00812994	2	ENSMUSG00000052949	Rnf157
1.58841e-07	-0.573626	0.222	0.445	0.00879994	2	ENSMUSG00000028565	Nfia
1.89915e-07	0.924363	0.704	0.554	0.0105215	2	ENSMUSG00000044071	Tafa2
2.002e-07	-0.426143	0.422	0.633	0.0110913	2	ENSMUSG00000032263	Bckdhb
2.07251e-07	-0.41308	0.748	0.849	0.0114819	2	ENSMUSG00000057421	Las1l
2.2597e-07	-0.89532	0.733	0.837	0.012519	2	ENSMUSG00000020354	Sgcd
2.56531e-07	0.389598	0.259	0.113	0.0142121	2	ENSMUSG00000043441	Gpr149
2.61901e-07	0.375589	0.348	0.18	0.0145096	2	ENSMUSG00000044288	Cnr1
2.7854e-07	-0.334615	0.696	0.861	0.0154314	2	ENSMUSG00000094958	3110021N24Rik
2.98873e-07	-0.433944	0.659	0.769	0.0165579	2	ENSMUSG00000054708	Ankrd24
3.06463e-07	-0.531091	0.615	0.735	0.0169784	2	ENSMUSG00000102252	Snrpn
3.53693e-07	0.476405	0.748	0.635	0.0195949	2	ENSMUSG00000097911	Gm26691
3.54499e-07	-0.446745	0.43	0.646	0.0196396	2	ENSMUSG00000032846	Zswim6
4.62054e-07	0.369724	0.415	0.233	0.0255983	2	ENSMUSG00000033161	Atp1a1
4.68933e-07	0.266111	0.23	0.093	0.0259793	2	ENSMUSG00000073102	Drc1
4.70864e-07	0.337589	0.807	0.676	0.0260864	2	ENSMUSG00000097767	Miat
5.30257e-07	0.389882	0.83	0.761	0.0293768	2	ENSMUSG00000022577	Ly6h
5.60196e-07	0.410955	0.689	0.526	0.0310354	2	ENSMUSG00000040412	5330417C22Rik
5.6544e-07	-0.395735	0.067	0.26	0.031326	2	ENSMUSG00000018698	Lhx1
7.0779e-07	-0.455485	0.585	0.743	0.0392123	2	ENSMUSG00000030621	Me3
7.31625e-07	0.460502	0.237	0.104	0.0405327	2	ENSMUSG00000042453	Reln
7.33316e-07	0.604001	0.815	0.735	0.0406265	2	ENSMUSG00000053141	Ptprt
7.45585e-07	0.361723	0.341	0.179	0.0413061	2	ENSMUSG00000038692	Hoxb4
7.78213e-07	-0.370399	0.556	0.74	0.0431138	2	ENSMUSG00000030854	Ptpn5
8.9343e-07	0.361432	0.185	0.071	0.0494969	2	ENSMUSG00000048332	Lhfp
9.97764e-07	-0.389966	0.822	0.901	0.0552771	2	ENSMUSG00000072294	Klf12
1.02063e-06	-0.402488	0.63	0.772	0.0565441	2	ENSMUSG00000068015	Lrch1
1.19362e-06	-0.451849	0.881	0.943	0.0661279	2	ENSMUSG00000034813	Grip1
1.25828e-06	0.355314	0.281	0.135	0.0697101	2	ENSMUSG00000020961	Ston2
1.31285e-06	0.683653	0.978	0.938	0.0727332	2	ENSMUSG00000039539	Sgcz
1.45758e-06	0.467344	0.119	0.035	0.0807516	2	ENSMUSG00000004151	Etv1
1.47174e-06	0.534064	0.585	0.411	0.0815356	2	ENSMUSG00000053930	Shisa6
1.4891e-06	0.518242	0.281	0.139	0.0824979	2	ENSMUSG00000052560	Cpne8
1.49187e-06	0.394677	0.77	0.634	0.082651	2	ENSMUSG00000028149	Rap1gds1
1.60021e-06	0.559562	0.941	0.898	0.0886534	2	ENSMUSG00000054162	Spock3
1.60357e-06	0.870619	0.363	0.21	0.0888394	2	ENSMUSG00000031355	Arhgap6
1.98559e-06	0.435506	0.689	0.549	0.110004	2	ENSMUSG00000047261	Gap43
2.00101e-06	0.437938	0.778	0.638	0.110858	2	ENSMUSG00000033209	Ttc28
2.05314e-06	-0.360398	0.548	0.706	0.113746	2	ENSMUSG00000058975	Kcnc1
2.06672e-06	0.628331	0.867	0.797	0.114498	2	ENSMUSG00000056222	Spock1
2.12014e-06	-0.589311	0.607	0.765	0.117458	2	ENSMUSG00000041380	Htr2c
2.31583e-06	0.502194	0.852	0.748	0.128299	2	ENSMUSG00000022321	Cdh10
2.37673e-06	-0.375505	0.578	0.744	0.131673	2	ENSMUSG00000038349	Plcl1
2.38548e-06	-0.343833	0.415	0.614	0.132158	2	ENSMUSG00000022594	Lynx1
2.52965e-06	0.598541	0.741	0.627	0.140145	2	ENSMUSG00000050965	Prkca
2.58036e-06	-0.372551	0.674	0.814	0.142954	2	ENSMUSG00000097545	Mir124a-1hg
2.59296e-06	-0.328998	0.822	0.886	0.143653	2	ENSMUSG00000034557	Zfyve9
2.60491e-06	-0.605203	0.474	0.636	0.144315	2	ENSMUSG00000043456	Zfp536
2.81177e-06	0.331583	0.422	0.243	0.155775	2	ENSMUSG00000028382	Ptbp3
2.86928e-06	-0.326883	0.067	0.243	0.158961	2	ENSMUSG00000114704	Gm48003
2.93867e-06	0.361841	0.237	0.11	0.162805	2	ENSMUSG00000037593	Rskr
3.06321e-06	0.322202	0.874	0.829	0.169705	2	ENSMUSG00000026587	Astn1
3.23638e-06	-0.33107	0.2	0.402	0.179299	2	ENSMUSG00000075033	Nxpe3
3.52967e-06	-0.415955	0.281	0.5	0.195547	2	ENSMUSG00000031129	Slc9a9
3.74452e-06	-0.361225	0.696	0.801	0.20745	2	ENSMUSG00000038368	Focad
4.04825e-06	0.25127	0.2	0.085	0.224277	2	ENSMUSG00000002266	Zim1
4.20925e-06	-0.257645	0.03	0.187	0.233197	2	ENSMUSG00000045776	Lrtm1
4.22868e-06	0.305748	0.304	0.158	0.234273	2	ENSMUSG00000049928	Glp2r
4.28456e-06	-0.325281	0.719	0.814	0.237369	2	ENSMUSG00000042298	Ttc19
4.38654e-06	-0.280575	0.904	0.929	0.243019	2	ENSMUSG00000039652	Cpeb3
4.52733e-06	-0.30459	0.622	0.777	0.250819	2	ENSMUSG00000021047	Nova1
4.68549e-06	0.272284	0.326	0.17	0.259581	2	ENSMUSG00000109121	Gm44644
5.00744e-06	0.755283	0.526	0.353	0.277417	2	ENSMUSG00000103428	Gm20754
5.15127e-06	0.309844	0.259	0.124	0.285386	2	ENSMUSG00000033066	Gas7
5.50473e-06	-0.367841	0.467	0.672	0.304968	2	ENSMUSG00000062184	Hs6st2
5.57292e-06	-0.322619	0.57	0.698	0.308745	2	ENSMUSG00000036046	5031439G07Rik
5.66541e-06	-0.354725	0.593	0.752	0.31387	2	ENSMUSG00000005533	Igf1r
6.20199e-06	0.33985	0.341	0.182	0.343596	2	ENSMUSG00000058420	Syt17
6.30649e-06	0.365276	0.978	0.988	0.349386	2	ENSMUSG00000020181	Nav3
6.48014e-06	-0.319773	0.333	0.539	0.359006	2	ENSMUSG00000020059	Sycp3
6.48253e-06	0.446129	0.319	0.17	0.359139	2	ENSMUSG00000002688	Prkd1
6.67408e-06	0.422339	0.926	0.805	0.36975	2	ENSMUSG00000059742	Kcnh7
6.87967e-06	0.441607	0.756	0.634	0.38114	2	ENSMUSG00000063919	Srrm4
6.88214e-06	-0.362999	0.43	0.601	0.381278	2	ENSMUSG00000032412	Atp1b3
6.88587e-06	-0.308029	0.778	0.884	0.381484	2	ENSMUSG00000023026	Dip2b
7.12553e-06	-0.335988	0.23	0.433	0.394762	2	ENSMUSG00000004892	Bcan
7.41797e-06	0.251312	0.2	0.087	0.410963	2	ENSMUSG00000043557	Mdga1
7.62982e-06	0.385994	0.585	0.415	0.422699	2	ENSMUSG00000052726	Kcnt2
7.67265e-06	-0.40614	0.548	0.728	0.425072	2	ENSMUSG00000021852	Slc35f4
8.06821e-06	0.436601	0.83	0.771	0.446987	2	ENSMUSG00000030020	Prickle2
8.38222e-06	0.473543	0.963	0.903	0.464383	2	ENSMUSG00000060534	Dcc
8.4083e-06	0.349739	0.637	0.481	0.465828	2	ENSMUSG00000034858	Fam214a
8.80401e-06	-0.466812	0.304	0.499	0.487751	2	ENSMUSG00000050321	Neto1
9.12725e-06	0.348468	0.496	0.342	0.505659	2	ENSMUSG00000008496	Pou2f2
9.14643e-06	0.269019	0.237	0.113	0.506721	2	ENSMUSG00000048285	Frmd6
9.29519e-06	0.425912	0.652	0.545	0.514963	2	ENSMUSG00000033423	Eri3
9.41696e-06	0.328055	0.963	0.931	0.521709	2	ENSMUSG00000060988	Galnt13
9.59107e-06	-0.254772	0.007	0.14	0.531355	2	ENSMUSG00000087264	Gad1os
1.07771e-05	0.370858	0.363	0.212	0.597063	2	ENSMUSG00000020599	Rgs9
1.11783e-05	0.410488	0.726	0.601	0.619291	2	ENSMUSG00000026640	Plxna2
1.35934e-05	-0.297865	0.363	0.56	0.75309	2	ENSMUSG00000019970	Sgk1
1.39939e-05	-0.354524	0.193	0.365	0.775275	2	ENSMUSG00000046169	Adamts6
1.46585e-05	0.447123	0.956	0.933	0.812094	2	ENSMUSG00000016150	Tenm1
1.49114e-05	-0.344139	0.593	0.741	0.826105	2	ENSMUSG00000028876	Epha10
1.49241e-05	-0.340972	0.378	0.554	0.826811	2	ENSMUSG00000029309	Sparcl1
1.49304e-05	0.281137	0.978	0.947	0.827157	2	ENSMUSG00000018411	Mapt
1.61654e-05	-0.295007	0.83	0.911	0.89558	2	ENSMUSG00000029757	Dync1i1
1.72499e-05	-0.325947	0.57	0.743	0.955661	2	ENSMUSG00000110067	6330411D24Rik
1.7419e-05	-0.32166	0.815	0.892	0.965031	2	ENSMUSG00000052889	Prkcb
1.75439e-05	-0.36375	0.533	0.678	0.97195	2	ENSMUSG00000061904	Slc25a3
1.76759e-05	-0.278769	0.407	0.616	0.97926	2	ENSMUSG00000032383	Ppib
1.79651e-05	0.563863	0.941	0.93	0.995287	2	ENSMUSG00000022708	Zbtb20
2.02188e-05	0.456108	0.926	0.937	1	2	ENSMUSG00000054640	Slc8a1
2.08873e-05	0.258579	0.674	0.54	1	2	ENSMUSG00000037111	Setd7
2.13235e-05	-0.516313	0.667	0.799	1	2	ENSMUSG00000021010	Npas3
2.26841e-05	0.391924	0.296	0.166	1	2	ENSMUSG00000039007	Cpq
2.27452e-05	-0.362628	0.2	0.384	1	2	ENSMUSG00000085845	Gm13944
2.32629e-05	0.337927	0.733	0.602	1	2	ENSMUSG00000025658	Cnksr2
2.68308e-05	0.492427	0.452	0.304	1	2	ENSMUSG00000041272	Tox
2.75425e-05	-0.361917	0.415	0.616	1	2	ENSMUSG00000118193	Arhgap26
2.7554e-05	-0.272441	0.504	0.687	1	2	ENSMUSG00000029814	Igf2bp3
2.80732e-05	-0.66737	0.378	0.55	1	2	ENSMUSG00000055639	Dach1
2.87337e-05	-0.353135	0.637	0.741	1	2	ENSMUSG00000062519	Zfp398
3.03112e-05	-0.443561	0.548	0.687	1	2	ENSMUSG00000031558	Slit2
3.05465e-05	-0.325431	0.704	0.819	1	2	ENSMUSG00000026576	Atp1b1
3.08424e-05	0.314607	0.319	0.177	1	2	ENSMUSG00000027748	Trpc4
3.15433e-05	-0.284355	0.215	0.403	1	2	ENSMUSG00000035158	Mitf
3.26705e-05	0.42002	0.837	0.749	1	2	ENSMUSG00000026970	Rbms1
3.29443e-05	0.334849	0.807	0.727	1	2	ENSMUSG00000020176	Grb10
3.30863e-05	0.266459	1	0.996	1	2	ENSMUSG00000063063	Ctnna2
3.38829e-05	-0.250618	0.97	0.993	1	2	ENSMUSG00000109536	9330162G02Rik
3.52856e-05	0.333954	0.681	0.52	1	2	ENSMUSG00000034265	Zdhhc14
3.59054e-05	-0.312875	0.607	0.717	1	2	ENSMUSG00000037243	Zfp692
3.5911e-05	-0.347756	0.304	0.483	1	2	ENSMUSG00000054391	4930517O19Rik
3.64388e-05	0.367332	0.133	0.051	1	2	ENSMUSG00000024907	Gal
3.76742e-05	-0.334547	0.089	0.242	1	2	ENSMUSG00000042514	Klhl14
3.8644e-05	0.291359	0.948	0.946	1	2	ENSMUSG00000022892	App
3.95671e-05	0.303975	0.793	0.654	1	2	ENSMUSG00000045763	Basp1
4.06972e-05	0.426069	0.467	0.323	1	2	ENSMUSG00000052062	Pard3b
4.67877e-05	-0.446657	0.993	0.988	1	2	ENSMUSG00000055421	Pcdh9
4.77145e-05	0.434513	0.556	0.408	1	2	ENSMUSG00000045648	Vwc2l
5.02265e-05	-0.344387	0.548	0.676	1	2	ENSMUSG00000037426	Depdc5
5.31457e-05	0.332733	0.637	0.535	1	2	ENSMUSG00000042216	Sgsm1
5.39459e-05	0.351432	0.911	0.772	1	2	ENSMUSG00000035681	Kcnc2
5.47305e-05	-0.330267	0.533	0.66	1	2	ENSMUSG00000037697	Ddhd1
5.75405e-05	0.490686	0.437	0.3	1	2	ENSMUSG00000022231	Sema5a
6.64018e-05	0.751912	0.563	0.453	1	2	ENSMUSG00000020023	Tmcc3
6.80104e-05	-0.295305	0.341	0.5	1	2	ENSMUSG00000024955	Esrra
7.25702e-05	0.29432	0.556	0.415	1	2	ENSMUSG00000021559	Dapk1
7.27251e-05	-0.302503	0.304	0.482	1	2	ENSMUSG00000026634	Angel2
7.41529e-05	-0.277241	0.815	0.922	1	2	ENSMUSG00000037996	Slc24a2
7.43314e-05	-0.355706	0.444	0.573	1	2	ENSMUSG00000020024	Cep83
7.49848e-05	-0.337032	0.637	0.756	1	2	ENSMUSG00000028906	Epb41
7.53411e-05	0.288976	0.281	0.152	1	2	ENSMUSG00000003411	Rab3b
7.59306e-05	-0.344553	0.319	0.481	1	2	ENSMUSG00000049100	Pcdh10
7.88066e-05	-0.389279	0.607	0.748	1	2	ENSMUSG00000006586	Runx1t1
7.89543e-05	0.292174	0.504	0.366	1	2	ENSMUSG00000043857	Mgat5b
8.14821e-05	0.616552	0.741	0.676	1	2	ENSMUSG00000063873	Slc24a3
8.17253e-05	0.259109	0.259	0.14	1	2	ENSMUSG00000037735	2810032G03Rik
8.19925e-05	0.291204	0.481	0.339	1	2	ENSMUSG00000018427	Ypel2
8.2495e-05	0.377321	0.844	0.848	1	2	ENSMUSG00000020627	Klhl29
8.71741e-05	0.271682	0.459	0.3	1	2	ENSMUSG00000023827	Agpat4
8.78081e-05	-0.286894	0.733	0.872	1	2	ENSMUSG00000060073	Psma3
8.80094e-05	0.277836	0.815	0.702	1	2	ENSMUSG00000024576	Csnk1a1
8.81618e-05	0.467208	0.459	0.346	1	2	ENSMUSG00000066406	Akap13
9.0743e-05	-0.283662	0.311	0.488	1	2	ENSMUSG00000003623	Crot
9.57225e-05	-0.315652	0.244	0.414	1	2	ENSMUSG00000046027	Stard5
9.65029e-05	-0.32148	0.563	0.703	1	2	ENSMUSG00000028538	St3gal3
9.68884e-05	0.30993	0.896	0.876	1	2	ENSMUSG00000057455	Rit2
0.000102206	0.353506	0.963	0.955	1	2	ENSMUSG00000051527	Usp29
0.000102923	-0.321568	0.267	0.442	1	2	ENSMUSG00000029174	Tbc1d1
0.000103778	-0.336588	0.437	0.612	1	2	ENSMUSG00000039031	Arhgap18
0.000111961	0.305208	0.511	0.369	1	2	ENSMUSG00000028137	Celf3
0.000112461	0.566601	0.793	0.754	1	2	ENSMUSG00000112117	Rmst
0.000121602	-0.29678	0.304	0.481	1	2	ENSMUSG00000029167	Ppargc1a
0.000124371	-0.26444	0.756	0.844	1	2	ENSMUSG00000025964	Adam23
0.000126378	-0.269114	0.8	0.876	1	2	ENSMUSG00000020390	Ube2b
0.000131806	-0.299145	0.607	0.731	1	2	ENSMUSG00000024082	Ndufaf7
0.000140334	-0.251494	0.133	0.282	1	2	ENSMUSG00000097030	Gm26693
0.000144498	0.381	0.444	0.317	1	2	ENSMUSG00000040133	Gpr176
0.000150006	-1.03216	0.6	0.691	1	2	ENSMUSG00000022112	Gpc5
0.000154143	-0.286218	0.644	0.762	1	2	ENSMUSG00000113216	Gm40841
0.000159429	0.357305	0.83	0.771	1	2	ENSMUSG00000034488	Edil3
0.00016184	-0.266117	0.578	0.727	1	2	ENSMUSG00000041837	Pdcd7
0.000165586	-0.314559	0.763	0.844	1	2	ENSMUSG00000001986	Gria3
0.00016884	-0.513461	0.267	0.406	1	2	ENSMUSG00000090061	Nwd2
0.000171084	-0.305619	0.481	0.639	1	2	ENSMUSG00000020262	Adarb1
0.000174284	-0.38692	0.43	0.601	1	2	ENSMUSG00000021219	Rgs6
0.000175392	-0.264053	0.133	0.281	1	2	ENSMUSG00000096988	A930029G22Rik
0.000177988	-0.292802	0.822	0.862	1	2	ENSMUSG00000021983	Atp8a2
0.000180733	-0.307008	0.467	0.627	1	2	ENSMUSG00000027784	Ppm1l
0.00018157	-0.289126	0.83	0.915	1	2	ENSMUSG00000059834	Sclt1
0.000181783	0.315441	0.8	0.764	1	2	ENSMUSG00000024589	Nedd4l
0.000183182	-0.324731	0.948	0.965	1	2	ENSMUSG00000059974	Ntm
0.000187991	0.315149	0.941	0.944	1	2	ENSMUSG00000052512	Nav2
0.000192724	-0.268934	0.667	0.804	1	2	ENSMUSG00000042348	Arl15
0.000194049	-0.334043	0.607	0.748	1	2	ENSMUSG00000089809	Rasgef1b
0.000194641	0.256084	0.578	0.452	1	2	ENSMUSG00000015214	Mtmr1
0.000195137	0.254404	0.881	0.802	1	2	ENSMUSG00000086370	Ftx
0.000205954	0.258711	0.341	0.215	1	2	ENSMUSG00000084967	Gm12296
0.000206271	0.339373	0.467	0.336	1	2	ENSMUSG00000033295	Ptprf
0.000211462	-0.292323	0.689	0.782	1	2	ENSMUSG00000013539	Tango2
0.000213853	0.258178	0.644	0.524	1	2	ENSMUSG00000033632	AW554918
0.00021552	0.35969	0.467	0.35	1	2	ENSMUSG00000040936	Ulk4
0.000229258	0.276561	0.415	0.286	1	2	ENSMUSG00000028456	Unc13b
0.00023479	-0.337495	0.548	0.683	1	2	ENSMUSG00000036890	Gtdc1
0.000240178	-0.344627	0.659	0.82	1	2	ENSMUSG00000032452	Clstn2
0.000247012	0.349534	0.689	0.604	1	2	ENSMUSG00000021375	Kif13a
0.000250211	-0.284092	0.696	0.793	1	2	ENSMUSG00000042182	Bend6
0.000253084	0.276758	0.385	0.258	1	2	ENSMUSG00000025409	Mbd6
0.00025313	-0.496922	0.844	0.933	1	2	ENSMUSG00000096914	Galntl6
0.00026315	0.302017	0.37	0.246	1	2	ENSMUSG00000069911	Insyn2b
0.000266385	-0.269159	0.252	0.413	1	2	ENSMUSG00000033400	Agl
0.000268054	-0.261514	0.615	0.723	1	2	ENSMUSG00000054428	Atpif1
0.000277531	-0.285678	0.356	0.512	1	2	ENSMUSG00000022861	Dgkg
0.000294882	-0.260745	0.052	0.173	1	2	ENSMUSG00000043639	Rbm20
0.000300866	-0.308923	0.407	0.549	1	2	ENSMUSG00000057440	Mpp7
0.000303012	-0.263421	0.274	0.439	1	2	ENSMUSG00000021772	Nkiras1
0.000303148	0.293049	0.193	0.098	1	2	ENSMUSG00000054555	Adam12
0.000343317	-0.254444	0.237	0.392	1	2	ENSMUSG00000025825	Iscu
0.000345459	-0.328857	0.348	0.482	1	2	ENSMUSG00000042401	Crtac1
0.000351499	-0.287622	0.104	0.231	1	2	ENSMUSG00000032232	Cgnl1
0.000370456	-0.323734	0.881	0.934	1	2	ENSMUSG00000029245	Epha5
0.000370966	-0.273276	0.452	0.597	1	2	ENSMUSG00000038267	Slc22a23
0.000371661	0.410985	0.659	0.547	1	2	ENSMUSG00000022494	Shisa9
0.000372919	-0.26084	0.178	0.324	1	2	ENSMUSG00000052407	Ccdc171
0.000385855	-0.382636	0.563	0.723	1	2	ENSMUSG00000063600	Egfem1
0.000386729	0.298499	0.919	0.879	1	2	ENSMUSG00000032878	Ccdc85a
0.000406965	0.46532	0.837	0.821	1	2	ENSMUSG00000027200	Sema6d
0.000428037	-0.270222	0.467	0.618	1	2	ENSMUSG00000021738	Atxn7
0.000432434	0.288948	0.37	0.254	1	2	ENSMUSG00000006435	Neurl1a
0.00043376	0.265017	0.97	0.966	1	2	ENSMUSG00000025909	Sntg1
0.000440681	-0.267444	0.244	0.384	1	2	ENSMUSG00000024953	Prdx5
0.000445419	-0.262795	0.356	0.51	1	2	ENSMUSG00000032908	Sgpp2
0.000448521	-0.263262	0.393	0.54	1	2	ENSMUSG00000004896	Rrnad1
0.000448545	-0.300637	0.504	0.618	1	2	ENSMUSG00000029544	Cabp1
0.000448611	-0.272183	0.119	0.252	1	2	ENSMUSG00000102692	Dchs2
0.000451151	0.337461	0.244	0.137	1	2	ENSMUSG00000102362	4930509J09Rik
0.000459737	-0.521222	0.689	0.778	1	2	ENSMUSG00000049148	Plcxd3
0.000466728	-0.261031	0.385	0.534	1	2	ENSMUSG00000048279	Sacs
0.000511892	0.432418	0.363	0.247	1	2	ENSMUSG00000057058	Skap1
0.00052529	-0.319716	0.156	0.293	1	2	ENSMUSG00000073154	9330158H04Rik
0.000531153	-0.279533	0.274	0.408	1	2	ENSMUSG00000097177	9330159M07Rik
0.000540122	0.44324	0.378	0.259	1	2	ENSMUSG00000056296	Synpr
0.000552662	0.307984	0.267	0.163	1	2	ENSMUSG00000056752	Dnah9
0.000569112	-0.274856	0.356	0.487	1	2	ENSMUSG00000068184	Ndufaf2
0.000591219	-0.263995	0.296	0.444	1	2	ENSMUSG00000021460	Auh
0.00061079	-0.505909	0.407	0.533	1	2	ENSMUSG00000019820	Utrn
0.000613638	0.425454	0.533	0.423	1	2	ENSMUSG00000101621	Gm28905
0.000614365	-0.390137	0.163	0.294	1	2	ENSMUSG00000093497	Gm20713
0.000618564	0.253152	0.896	0.818	1	2	ENSMUSG00000022139	Mbnl2
0.000646894	0.309026	0.326	0.226	1	2	ENSMUSG00000022180	Slc7a8
0.000658485	0.402532	0.319	0.21	1	2	ENSMUSG00000025089	Gfra1
0.000659373	0.364403	0.304	0.198	1	2	ENSMUSG00000040710	St8sia4
0.000661883	0.255505	0.852	0.783	1	2	ENSMUSG00000034007	Scaper
0.000689191	-0.25239	0.711	0.77	1	2	ENSMUSG00000000631	Myo18a
0.000691263	0.30581	0.311	0.199	1	2	ENSMUSG00000021097	Clmn
0.000705958	0.276763	0.489	0.395	1	2	ENSMUSG00000020790	Ankfy1
0.000709889	0.692574	0.585	0.508	1	2	ENSMUSG00000036264	Fstl4
0.000749681	-0.292815	0.422	0.55	1	2	ENSMUSG00000090799	Klhl33
0.000758992	0.277544	0.689	0.619	1	2	ENSMUSG00000033487	Fndc3a
0.000789244	-0.371739	0.933	0.981	1	2	ENSMUSG00000049336	Tenm2
0.000821868	-0.27714	0.289	0.423	1	2	ENSMUSG00000024736	Tmem132a
0.000830284	-0.259942	0.444	0.588	1	2	ENSMUSG00000019146	Cacng2
0.000858346	-0.267555	0.259	0.392	1	2	ENSMUSG00000113387	Gm31508
0.000886872	0.39676	0.659	0.574	1	2	ENSMUSG00000032537	Ephb1
0.000919924	0.343684	0.896	0.849	1	2	ENSMUSG00000092083	Kcnb2
0.000923	0.265565	0.378	0.26	1	2	ENSMUSG00000026888	Grb14
0.000935003	-0.270088	0.23	0.376	1	2	ENSMUSG00000085720	Gm7854
0.000958033	0.393544	0.2	0.113	1	2	ENSMUSG00000025927	Tfap2b
0.000970293	0.426608	0.896	0.857	1	2	ENSMUSG00000021314	Amph
0.000994737	-0.250317	0.489	0.618	1	2	ENSMUSG00000033885	Pxk
0.00100374	0.340375	0.83	0.734	1	2	ENSMUSG00000021725	Parp8
0.00102286	0.61898	0.719	0.665	1	2	ENSMUSG00000028033	Kcnq5
0.00107257	-0.271219	0.252	0.382	1	2	ENSMUSG00000030374	Strn4
0.0010865	0.273091	0.563	0.466	1	2	ENSMUSG00000006711	D130043K22Rik
0.00114345	0.523429	0.141	0.07	1	2	ENSMUSG00000022836	Mylk
0.00115512	0.313288	0.444	0.336	1	2	ENSMUSG00000059182	Skap2
0.00115529	-0.270918	0.719	0.779	1	2	ENSMUSG00000021719	Rgs7bp
0.00115925	-0.331797	0.615	0.725	1	2	ENSMUSG00000050334	C130071C03Rik
0.00120569	0.630437	0.548	0.466	1	2	ENSMUSG00000033721	Vav3
0.00123529	-0.303349	0.563	0.665	1	2	ENSMUSG00000021779	Thrb
0.00125902	0.483552	0.659	0.603	1	2	ENSMUSG00000024642	Tle4
0.00129266	-0.295561	0.659	0.772	1	2	ENSMUSG00000057378	Ryr3
0.00131311	-0.28032	0.467	0.592	1	2	ENSMUSG00000026021	Sumo1
0.0013255	-0.256255	0.385	0.507	1	2	ENSMUSG00000025968	Ndufs1
0.00134808	0.250928	0.741	0.624	1	2	ENSMUSG00000022770	Dlg1
0.00135461	-0.310661	0.637	0.754	1	2	ENSMUSG00000063296	Tmem117
0.00139286	-0.27819	0.185	0.32	1	2	ENSMUSG00000026141	Col19a1
0.00139351	0.25997	0.993	0.969	1	2	ENSMUSG00000061298	Agbl4
0.00142428	-0.258153	0.378	0.522	1	2	ENSMUSG00000038271	Iffo1
0.00142603	0.533425	0.644	0.58	1	2	ENSMUSG00000053519	Kcnip1
0.00145606	0.293954	0.533	0.42	1	2	ENSMUSG00000074749	Kiz
0.00146471	0.347225	0.852	0.804	1	2	ENSMUSG00000003992	Ssbp2
0.00150059	-0.25093	0.615	0.727	1	2	ENSMUSG00000037058	Paip2
0.00154584	0.357223	0.837	0.833	1	2	ENSMUSG00000039943	Plcb4
0.00155322	0.27083	0.652	0.568	1	2	ENSMUSG00000032735	Ablim3
0.00158649	-0.265533	0.496	0.622	1	2	ENSMUSG00000045671	Spred2
0.00159707	-0.273169	0.193	0.325	1	2	ENSMUSG00000060487	Samd5
0.00161077	-0.274913	0.163	0.29	1	2	ENSMUSG00000097462	9530026P05Rik
0.00164139	0.280069	0.393	0.282	1	2	ENSMUSG00000106395	Gm42439
0.00173026	-0.251136	0.763	0.825	1	2	ENSMUSG00000056476	Med12l
0.00177685	-0.29712	0.156	0.278	1	2	ENSMUSG00000004633	Chn2
0.00179609	-0.486029	0.407	0.539	1	2	ENSMUSG00000026872	Zeb2
0.00185369	-0.26321	0.837	0.828	1	2	ENSMUSG00000068151	A230006K03Rik
0.00189868	0.363025	0.993	0.987	1	2	ENSMUSG00000049252	Lrp1b
0.0019221	0.264008	0.296	0.195	1	2	ENSMUSG00000041649	Klf8
0.00196723	0.341831	0.548	0.468	1	2	ENSMUSG00000039470	Zdhhc2
0.00210053	-0.250968	0.496	0.617	1	2	ENSMUSG00000027605	Acss2
0.00210502	0.276953	0.289	0.194	1	2	ENSMUSG00000030770	Parva
0.00212201	-0.26049	0.459	0.586	1	2	ENSMUSG00000033705	Stard9
0.00213712	0.363009	0.83	0.761	1	2	ENSMUSG00000047495	Dlgap2
0.00216129	0.323752	0.467	0.354	1	2	ENSMUSG00000047045	Tmem164
0.00219223	0.327958	0.815	0.791	1	2	ENSMUSG00000053819	Camk2d
0.00222089	-0.266027	0.37	0.489	1	2	ENSMUSG00000020111	Micu1
0.00229839	-0.326538	0.319	0.463	1	2	ENSMUSG00000000861	Bcl11a
0.00241512	-0.260377	0.385	0.509	1	2	ENSMUSG00000036932	Aifm1
0.00245703	-0.261277	0.474	0.602	1	2	ENSMUSG00000041351	Rap1gap
0.00248127	0.264104	0.607	0.522	1	2	ENSMUSG00000001120	Pcbp3
0.00255231	-0.282073	0.23	0.343	1	2	ENSMUSG00000111593	Gm48742
0.00266253	0.485584	0.815	0.762	1	2	ENSMUSG00000063297	Luzp2
0.00267082	0.30982	0.23	0.14	1	2	ENSMUSG00000049420	Tmem200a
0.00268536	-0.544301	0.926	0.945	1	2	ENSMUSG00000029088	Kcnip4
0.00275421	-0.254757	0.444	0.584	1	2	ENSMUSG00000032411	Tfdp2
0.00277992	0.545434	0.6	0.539	1	2	ENSMUSG00000055471	Alk
0.00297941	0.276376	0.674	0.601	1	2	ENSMUSG00000044250	Pced1b
0.00301155	0.461344	0.504	0.442	1	2	ENSMUSG00000030657	Xylt1
0.00307866	0.327459	0.563	0.472	1	2	ENSMUSG00000037624	Kcnk2
0.00316147	0.382121	0.748	0.7	1	2	ENSMUSG00000038718	Pbx3
0.00396739	-0.252621	0.304	0.426	1	2	ENSMUSG00000028360	Slc44a5
0.00419791	-0.352826	0.23	0.351	1	2	ENSMUSG00000041235	Chd7
0.00444408	0.346454	0.867	0.804	1	2	ENSMUSG00000038860	Garnl3
0.00455344	0.263408	0.496	0.411	1	2	ENSMUSG00000054469	Lclat1
0.00467981	0.306817	0.378	0.282	1	2	ENSMUSG00000021662	Arhgef28
0.00479766	-0.267574	0.178	0.285	1	2	ENSMUSG00000010803	Gabra1
0.00482633	0.251123	0.267	0.183	1	2	ENSMUSG00000025420	Katnal2
0.00508333	0.365706	0.711	0.634	1	2	ENSMUSG00000063434	Sorcs3
0.00509444	0.258374	0.422	0.324	1	2	ENSMUSG00000024085	Man2a1
0.00510557	0.28913	0.859	0.834	1	2	ENSMUSG00000028351	Brinp1
0.00538466	-0.36217	0.178	0.289	1	2	ENSMUSG00000028883	Sema3a
0.00550749	0.289095	0.274	0.19	1	2	ENSMUSG00000074863	Platr25
0.00558033	0.459663	0.881	0.854	1	2	ENSMUSG00000064293	Cntn4
0.00572645	0.324441	0.904	0.869	1	2	ENSMUSG00000052516	Robo2
0.00580759	-0.270053	0.585	0.661	1	2	ENSMUSG00000037818	Abhd18
0.00617472	0.25013	0.393	0.294	1	2	ENSMUSG00000037692	Ahdc1
0.00626239	0.429089	0.83	0.744	1	2	ENSMUSG00000054843	Atrnl1
0.00656161	0.342619	0.985	0.974	1	2	ENSMUSG00000008658	Rbfox1
0.00697904	0.282086	0.748	0.652	1	2	ENSMUSG00000028676	Srsf10
0.00726154	-0.279899	0.689	0.774	1	2	ENSMUSG00000015829	Tnr
0.00764684	0.275595	0.681	0.642	1	2	ENSMUSG00000034544	Rsrc1
0.00770285	0.309974	0.881	0.934	1	2	ENSMUSG00000002107	Celf2
0.00784954	0.363087	0.43	0.347	1	2	ENSMUSG00000027971	Ndst4
0.00827043	0.435804	0.385	0.288	1	2	ENSMUSG00000034981	Parm1
0.00838669	-0.33051	0.681	0.767	1	2	ENSMUSG00000053477	Tcf4
0.00880589	0.281046	0.719	0.664	1	2	ENSMUSG00000028184	Adgrl2
0.00889677	0.324697	0.637	0.566	1	2	ENSMUSG00000037492	Zmat4
0.00941962	-0.313539	0.556	0.671	1	2	ENSMUSG00000031772	Cntnap4
0.00954943	0.563314	1	0.997	1	2	ENSMUSG00000068205	Macrod2
3.06604e-32	1.29584	1	0.901	1.69862e-27	3	ENSMUSG00000060534	Dcc
3.8498e-31	0.858044	0.197	0.018	2.13283e-26	3	ENSMUSG00000092196	Gm38505
1.33896e-30	1.4123	0.89	0.566	7.41797e-26	3	ENSMUSG00000036510	Cdh8
3.20345e-26	0.687619	0.252	0.039	1.77475e-21	3	ENSMUSG00000109097	Gm29683
3.27385e-24	1.01967	0.992	0.977	1.81375e-19	3	ENSMUSG00000049336	Tenm2
4.69889e-21	-0.38848	1	1	2.60323e-16	3	ENSMUSG00000092341	Malat1
1.46214e-20	-0.924852	0.181	0.662	8.10042e-16	3	ENSMUSG00000039728	Slc6a5
4.03196e-20	1.17139	0.874	0.627	2.23375e-15	3	ENSMUSG00000046159	Chrm3
7.47152e-19	0.263617	1	1	4.1393e-14	3	ENSMUSG00000021268	Meg3
1.20533e-18	2.1393	0.512	0.238	6.67767e-14	3	ENSMUSG00000105265	Sox2ot
2.36511e-17	-0.863173	0.071	0.475	1.31029e-12	3	ENSMUSG00000004231	Pax2
9.77504e-17	0.289946	0.118	0.013	5.41547e-12	3	ENSMUSG00000047935	Sox1ot
4.15055e-16	-0.742756	0.394	0.732	2.29945e-11	3	ENSMUSG00000000263	Glra1
7.71915e-15	0.817624	0.882	0.748	4.27648e-10	3	ENSMUSG00000112117	Rmst
1.93734e-14	0.854209	0.921	0.895	1.07331e-09	3	ENSMUSG00000069769	Msi2
3.6561e-14	0.477757	0.992	0.971	2.02552e-09	3	ENSMUSG00000035653	Lrfn5
1.03277e-13	0.925392	0.795	0.612	5.72167e-09	3	ENSMUSG00000043456	Zfp536
9.64448e-13	0.789781	0.575	0.337	5.34314e-08	3	ENSMUSG00000008496	Pou2f2
1.05998e-12	-0.55905	0.055	0.388	5.87241e-08	3	ENSMUSG00000048763	Hoxb3
1.16211e-12	0.736527	0.598	0.34	6.4382e-08	3	ENSMUSG00000039037	St6galnac5
1.47401e-12	0.536055	0.984	0.927	8.16616e-08	3	ENSMUSG00000002107	Celf2
1.4828e-12	0.390745	0.291	0.096	8.21487e-08	3	ENSMUSG00000097452	Gm2824
2.14406e-12	0.493699	0.976	0.971	1.18783e-07	3	ENSMUSG00000056553	Ptprn2
2.42543e-12	0.306135	1	0.997	1.34371e-07	3	ENSMUSG00000069601	Ank3
1.2625e-11	0.717193	0.638	0.428	6.99439e-07	3	ENSMUSG00000031673	Cdh11
1.83124e-11	0.430877	1	0.924	1.01453e-06	3	ENSMUSG00000050272	Dscam
4.67419e-11	0.732761	0.63	0.389	2.58955e-06	3	ENSMUSG00000052479	A330008L17Rik
5.56511e-11	-0.519255	0.102	0.409	3.08313e-06	3	ENSMUSG00000086460	Gm12236
1.1451e-10	0.633694	0.63	0.414	6.34395e-06	3	ENSMUSG00000087143	A830082K12Rik
1.52867e-10	0.538097	0.685	0.453	8.46896e-06	3	ENSMUSG00000030310	Slc6a1
1.94697e-10	0.551969	0.756	0.532	1.07864e-05	3	ENSMUSG00000052713	Zfp608
2.12194e-10	0.766213	0.732	0.489	1.17558e-05	3	ENSMUSG00000057715	A830018L16Rik
2.22332e-10	0.464853	0.315	0.124	1.23174e-05	3	ENSMUSG00000030551	Nr2f2
2.28545e-10	-0.641533	0.417	0.717	1.26616e-05	3	ENSMUSG00000016386	Mpped2
2.45485e-10	-0.65972	0.283	0.561	1.36001e-05	3	ENSMUSG00000026452	Syt2
3.29911e-10	0.542648	0.992	0.986	1.82774e-05	3	ENSMUSG00000056073	Grik2
4.85668e-10	0.448061	0.953	0.955	2.69065e-05	3	ENSMUSG00000051527	Usp29
9.14642e-10	-0.479596	0.732	0.871	5.06721e-05	3	ENSMUSG00000037266	Rsrp1
1.69099e-09	0.735513	0.913	0.849	9.36827e-05	3	ENSMUSG00000052534	Pbx1
3.18602e-09	0.334248	0.157	0.042	0.000176509	3	ENSMUSG00000031737	Irx5
3.23624e-09	0.687989	0.937	0.855	0.000179291	3	ENSMUSG00000039488	Cntn5
5.49346e-09	0.867052	0.898	0.808	0.000304343	3	ENSMUSG00000059742	Kcnh7
6.73121e-09	0.614239	0.701	0.509	0.000372916	3	ENSMUSG00000061143	Maml3
7.00631e-09	-0.465407	0.15	0.416	0.000388156	3	ENSMUSG00000027270	Lamp5
7.75229e-09	0.411158	0.961	0.954	0.000429485	3	ENSMUSG00000023452	Pisd
8.97936e-09	0.751744	0.929	0.896	0.000497465	3	ENSMUSG00000039717	Ralyl
1.24717e-08	-0.547355	0.299	0.559	0.000690944	3	ENSMUSG00000051111	Sv2c
1.25269e-08	0.693047	0.929	0.931	0.000694003	3	ENSMUSG00000029245	Epha5
1.73099e-08	0.782807	0.622	0.428	0.000958988	3	ENSMUSG00000022306	Zfpm2
1.85915e-08	0.552904	0.606	0.378	0.00102999	3	ENSMUSG00000047507	Baiap3
2.63758e-08	-0.518781	0.921	0.92	0.00146125	3	ENSMUSG00000029108	Pcdh7
2.81396e-08	-0.641568	0.213	0.471	0.00155896	3	ENSMUSG00000000861	Bcl11a
3.22774e-08	0.329653	0.937	0.904	0.0017882	3	ENSMUSG00000021843	Ktn1
3.47144e-08	0.451865	0.709	0.541	0.00192321	3	ENSMUSG00000026787	Gad2
3.65774e-08	-0.445642	0.268	0.562	0.00202643	3	ENSMUSG00000029309	Sparcl1
3.72172e-08	-0.393831	0.268	0.542	0.00206187	3	ENSMUSG00000048279	Sacs
3.74376e-08	-0.565621	0.016	0.223	0.00207408	3	ENSMUSG00000097752	Gm26688
4.53494e-08	0.442211	0.929	0.873	0.0025124	3	ENSMUSG00000106379	Lhfpl3
4.56259e-08	-0.458117	0.37	0.622	0.00252772	3	ENSMUSG00000010721	Lmbr1
5.97689e-08	-0.578591	0.961	0.975	0.00331126	3	ENSMUSG00000008658	Rbfox1
7.93684e-08	-0.467824	0.205	0.462	0.00439709	3	ENSMUSG00000033083	Tbc1d4
9.57756e-08	0.469377	0.228	0.09	0.00530607	3	ENSMUSG00000024376	Epb41l4a
1.0201e-07	-0.312257	0.969	0.975	0.00565147	3	ENSMUSG00000014592	Camta1
1.04414e-07	-0.596989	0.764	0.867	0.00578465	3	ENSMUSG00000021730	Hcn1
1.20278e-07	0.557842	0.921	0.829	0.00666351	3	ENSMUSG00000052920	Prkg1
1.22953e-07	-0.412743	0.039	0.245	0.00681174	3	ENSMUSG00000026976	Pax8
1.5531e-07	0.703976	0.685	0.524	0.00860433	3	ENSMUSG00000038048	Cntnap5c
2.04225e-07	-0.42641	0.165	0.418	0.0113143	3	ENSMUSG00000021217	Tshz3
2.11801e-07	-0.518918	0.315	0.56	0.011734	3	ENSMUSG00000074968	Ano3
3.1627e-07	-0.731082	0.63	0.738	0.0175217	3	ENSMUSG00000110067	6330411D24Rik
3.544e-07	-0.47011	0.047	0.244	0.0196341	3	ENSMUSG00000042514	Klhl14
4.71553e-07	0.690967	0.567	0.406	0.0261245	3	ENSMUSG00000028360	Slc44a5
6.24239e-07	0.325165	1	0.981	0.0345835	3	ENSMUSG00000022311	Csmd3
8.04325e-07	-0.924951	0.346	0.543	0.0445604	3	ENSMUSG00000026872	Zeb2
9.81777e-07	0.451585	0.583	0.416	0.0543914	3	ENSMUSG00000036006	Ripor2
1.01801e-06	-0.366539	0.433	0.691	0.056399	3	ENSMUSG00000036890	Gtdc1
1.02676e-06	-0.285998	0.079	0.289	0.0568836	3	ENSMUSG00000091636	Akain1
1.04428e-06	-0.416155	0.362	0.615	0.0578543	3	ENSMUSG00000057060	Slc35f3
1.0803e-06	0.276054	0.181	0.068	0.0598494	3	ENSMUSG00000001504	Irx2
1.17113e-06	-0.268654	0.031	0.218	0.0648817	3	ENSMUSG00000075394	Hoxc4
1.25814e-06	0.628779	0.748	0.634	0.0697023	3	ENSMUSG00000039683	Sdk1
1.43702e-06	-0.364603	0.11	0.325	0.0796123	3	ENSMUSG00000026141	Col19a1
1.65266e-06	0.48711	0.252	0.114	0.091559	3	ENSMUSG00000043441	Gpr149
1.84618e-06	0.271024	0.354	0.181	0.10228	3	ENSMUSG00000036036	Zfp57
1.84859e-06	0.403312	0.819	0.762	0.102414	3	ENSMUSG00000022577	Ly6h
1.86985e-06	-0.290231	0.961	0.993	0.103592	3	ENSMUSG00000026657	Frmd4a
2.35273e-06	-0.387792	0.63	0.805	0.130344	3	ENSMUSG00000038368	Focad
2.63481e-06	-0.519695	0.772	0.873	0.145971	3	ENSMUSG00000026610	Esrrg
2.96073e-06	0.651849	0.906	0.778	0.164027	3	ENSMUSG00000036218	Pdzrn4
3.37783e-06	-0.808175	0.276	0.503	0.187135	3	ENSMUSG00000057098	Ebf1
3.43644e-06	0.425178	0.661	0.521	0.190382	3	ENSMUSG00000015882	Lcorl
3.58146e-06	-0.370496	0.472	0.671	0.198417	3	ENSMUSG00000062184	Hs6st2
3.66717e-06	-0.287514	0.031	0.203	0.203165	3	ENSMUSG00000038692	Hoxb4
3.86097e-06	-0.308682	0.213	0.444	0.213902	3	ENSMUSG00000035967	Ints6l
4.23582e-06	0.420098	0.512	0.365	0.234668	3	ENSMUSG00000039735	Fnbp1l
4.6905e-06	-0.387299	0.835	0.861	0.259858	3	ENSMUSG00000021983	Atp8a2
4.73104e-06	-0.292821	0.118	0.327	0.262104	3	ENSMUSG00000063506	Arhgap22
4.74152e-06	0.364547	0.528	0.365	0.262685	3	ENSMUSG00000020048	Hsp90b1
4.7528e-06	-0.353689	0.299	0.52	0.26331	3	ENSMUSG00000037224	Zfyve28
5.22491e-06	0.613913	0.551	0.418	0.289465	3	ENSMUSG00000047414	Flrt2
5.28063e-06	0.566833	0.953	0.924	0.292552	3	ENSMUSG00000096914	Galntl6
5.39867e-06	0.838978	0.291	0.154	0.299092	3	ENSMUSG00000029563	Foxp2
5.40878e-06	-0.343011	0.866	0.917	0.299652	3	ENSMUSG00000029516	Cit
6.16914e-06	0.318671	0.213	0.094	0.341777	3	ENSMUSG00000068617	Efcab1
6.67553e-06	-0.361799	0.677	0.86	0.369831	3	ENSMUSG00000036800	Fam135b
7.10938e-06	0.387587	0.85	0.76	0.393867	3	ENSMUSG00000024589	Nedd4l
7.30558e-06	0.419336	0.276	0.14	0.404736	3	ENSMUSG00000052560	Cpne8
7.35488e-06	-0.295564	0.094	0.283	0.407467	3	ENSMUSG00000096988	A930029G22Rik
7.36943e-06	-0.293783	0.732	0.862	0.408274	3	ENSMUSG00000057738	Sptan1
7.41259e-06	-0.388382	0.299	0.521	0.410665	3	ENSMUSG00000017692	Rhbdl3
7.42564e-06	0.631601	0.953	0.944	0.411388	3	ENSMUSG00000035864	Syt1
7.82659e-06	-0.552458	0.732	0.848	0.433601	3	ENSMUSG00000037940	Inpp4b
8.29628e-06	-0.356154	0.26	0.476	0.459622	3	ENSMUSG00000047976	Kcna1
8.41265e-06	-0.411721	0.433	0.649	0.466069	3	ENSMUSG00000037196	Pacrg
8.43359e-06	0.549604	0.685	0.572	0.467229	3	ENSMUSG00000007653	Gabrb2
8.52074e-06	0.327216	0.244	0.118	0.472057	3	ENSMUSG00000069171	Nr2f1
1.00571e-05	-0.271947	0.181	0.402	0.557174	3	ENSMUSG00000075033	Nxpe3
1.0074e-05	0.270534	0.339	0.183	0.55811	3	ENSMUSG00000058420	Syt17
1.0117e-05	-0.34227	0.89	0.963	0.560492	3	ENSMUSG00000023826	Prkn
1.07246e-05	-0.292518	0.063	0.233	0.594153	3	ENSMUSG00000032232	Cgnl1
1.25083e-05	-0.30547	0.142	0.342	0.692971	3	ENSMUSG00000035168	Tanc1
1.36663e-05	-0.380589	0.394	0.59	0.757125	3	ENSMUSG00000033705	Stard9
1.49832e-05	-0.330268	0.559	0.746	0.830085	3	ENSMUSG00000090053	NA
1.64637e-05	0.331457	0.969	0.925	0.912107	3	ENSMUSG00000021087	Rtn1
1.71972e-05	0.387796	0.354	0.209	0.952745	3	ENSMUSG00000005089	Slc1a2
2.08218e-05	-0.46908	0.504	0.679	1	3	ENSMUSG00000028184	Adgrl2
2.08972e-05	-0.283983	0.189	0.404	1	3	ENSMUSG00000032403	2300009A05Rik
2.10079e-05	-0.306928	0.165	0.377	1	3	ENSMUSG00000031565	Fgfr1
2.11546e-05	-0.337364	0.819	0.907	1	3	ENSMUSG00000026959	Grin1
2.20322e-05	-0.32524	0.614	0.806	1	3	ENSMUSG00000021458	Aopep
2.22276e-05	0.381869	0.283	0.158	1	3	ENSMUSG00000087211	Lhx1os
2.22931e-05	-0.444353	0.567	0.735	1	3	ENSMUSG00000041112	Elmo1
2.36266e-05	-0.273288	0.094	0.275	1	3	ENSMUSG00000023913	Pla2g7
2.3797e-05	0.280819	0.142	0.054	1	3	ENSMUSG00000001988	Npas1
2.70054e-05	-0.416146	0.748	0.881	1	3	ENSMUSG00000052516	Robo2
2.72615e-05	0.258446	0.276	0.147	1	3	ENSMUSG00000022103	Gfra2
2.77311e-05	-0.276117	0.189	0.388	1	3	ENSMUSG00000075702	Selenom
2.88031e-05	0.410093	0.961	0.946	1	3	ENSMUSG00000049583	Grm5
2.8825e-05	0.407415	0.213	0.101	1	3	ENSMUSG00000068196	Col8a1
2.90999e-05	-0.287619	0.756	0.892	1	3	ENSMUSG00000037138	Aff3
2.95286e-05	0.482787	0.961	0.965	1	3	ENSMUSG00000059974	Ntm
3.11779e-05	0.316409	0.22	0.107	1	3	ENSMUSG00000115729	Gm48957
3.28698e-05	0.505235	0.299	0.172	1	3	ENSMUSG00000034324	Tmem132c
3.32445e-05	0.297126	0.969	0.933	1	3	ENSMUSG00000051331	Cacna1c
3.38026e-05	0.271814	0.441	0.29	1	3	ENSMUSG00000000632	Sez6
3.57548e-05	0.587313	0.551	0.422	1	3	ENSMUSG00000101621	Gm28905
3.68582e-05	-0.484641	0.213	0.403	1	3	ENSMUSG00000039385	Cdh6
3.69301e-05	-0.308137	0.173	0.357	1	3	ENSMUSG00000059182	Skap2
3.90148e-05	-0.29962	0.669	0.817	1	3	ENSMUSG00000058997	Vwa8
4.06454e-05	0.300091	0.157	0.065	1	3	ENSMUSG00000010175	Prox1
4.33814e-05	-0.293068	0.079	0.245	1	3	ENSMUSG00000044164	Rnf182
4.3492e-05	0.288317	0.858	0.822	1	3	ENSMUSG00000020863	Luc7l3
4.56873e-05	-0.349107	0.213	0.394	1	3	ENSMUSG00000038244	Mical2
4.64642e-05	-0.384485	0.409	0.621	1	3	ENSMUSG00000041992	Rapgef5
4.82152e-05	-0.498435	0.811	0.902	1	3	ENSMUSG00000022307	Oxr1
5.01985e-05	-0.270149	0.134	0.322	1	3	ENSMUSG00000031963	Bmper
5.28596e-05	0.409116	0.961	0.932	1	3	ENSMUSG00000016150	Tenm1
5.47748e-05	0.458354	0.126	0.046	1	3	ENSMUSG00000043659	Npsr1
5.54844e-05	-0.541436	0.661	0.776	1	3	ENSMUSG00000044499	Hs3st5
5.768e-05	0.301481	0.976	0.952	1	3	ENSMUSG00000030209	Grin2b
6.02571e-05	-0.530536	0.126	0.292	1	3	ENSMUSG00000097462	9530026P05Rik
6.52786e-05	0.307496	1	0.996	1	3	ENSMUSG00000063063	Ctnna2
6.85809e-05	-0.313961	0.291	0.488	1	3	ENSMUSG00000003623	Crot
6.94002e-05	-0.470572	0.709	0.812	1	3	ENSMUSG00000022012	Enox1
8.13323e-05	-0.313854	0.945	0.96	1	3	ENSMUSG00000028373	Astn2
8.42217e-05	-0.383304	0.724	0.803	1	3	ENSMUSG00000086363	A330102I10Rik
8.6115e-05	-0.461587	0.654	0.788	1	3	ENSMUSG00000021991	Cacna2d3
8.84619e-05	-0.304688	0.669	0.795	1	3	ENSMUSG00000042182	Bend6
9.79623e-05	0.478499	0.677	0.618	1	3	ENSMUSG00000036298	Slc2a13
9.88757e-05	0.33953	0.709	0.604	1	3	ENSMUSG00000025555	Farp1
0.000105031	0.279158	0.433	0.293	1	3	ENSMUSG00000109006	B230209E15Rik
0.000106095	-0.286426	0.89	0.942	1	3	ENSMUSG00000042359	Osbpl6
0.000107984	-0.29374	0.165	0.335	1	3	ENSMUSG00000040136	Abcc8
0.000111845	-0.317945	0.213	0.395	1	3	ENSMUSG00000027560	Dok5
0.000113029	0.345089	0.669	0.567	1	3	ENSMUSG00000032735	Ablim3
0.000120232	-0.307476	0.189	0.373	1	3	ENSMUSG00000022425	Enpp2
0.000124147	-0.310734	0.559	0.76	1	3	ENSMUSG00000063296	Tmem117
0.00012451	0.409412	0.843	0.761	1	3	ENSMUSG00000047495	Dlgap2
0.000127817	-0.28577	0.772	0.857	1	3	ENSMUSG00000023033	Scn8a
0.000128114	0.380837	0.638	0.524	1	3	ENSMUSG00000020121	Srgap1
0.000136266	-0.389074	0.457	0.618	1	3	ENSMUSG00000086020	Gm12239
0.000138867	-0.268573	0.22	0.415	1	3	ENSMUSG00000053799	Exoc6
0.000139023	-0.301098	0.024	0.143	1	3	ENSMUSG00000032368	Zic1
0.000139817	-0.291591	0.22	0.402	1	3	ENSMUSG00000036242	Armh4
0.000145698	-0.317	0.614	0.76	1	3	ENSMUSG00000054843	Atrnl1
0.000149211	-0.25408	0.118	0.282	1	3	ENSMUSG00000022885	St6gal1
0.000155722	-0.333994	0.465	0.629	1	3	ENSMUSG00000032263	Bckdhb
0.000157319	0.439995	0.622	0.487	1	3	ENSMUSG00000055409	Nell1
0.00016065	-0.296751	0.236	0.424	1	3	ENSMUSG00000030268	Bcat1
0.000160895	0.355447	0.37	0.247	1	3	ENSMUSG00000028832	Stmn1
0.000170768	-0.307009	0.22	0.39	1	3	ENSMUSG00000052302	Tbc1d30
0.00018323	0.265614	0.858	0.819	1	3	ENSMUSG00000021156	Zmynd11
0.000184598	-0.389752	0.638	0.776	1	3	ENSMUSG00000055761	Nkain3
0.000188522	-0.334759	0.85	0.922	1	3	ENSMUSG00000029765	Plxna4
0.000190747	0.377796	0.386	0.27	1	3	ENSMUSG00000010803	Gabra1
0.00019419	-0.313018	0.386	0.6	1	3	ENSMUSG00000003974	Grm3
0.000206439	-0.312459	0.378	0.559	1	3	ENSMUSG00000000305	Cdh4
0.000207858	0.422511	0.795	0.76	1	3	ENSMUSG00000069729	Arid1b
0.000212656	-0.272402	0.906	0.923	1	3	ENSMUSG00000002265	Peg3
0.000229682	-0.310822	0.331	0.527	1	3	ENSMUSG00000078247	Airn
0.000242773	0.284058	0.921	0.922	1	3	ENSMUSG00000031428	Zcchc18
0.000253715	-0.270335	0.173	0.341	1	3	ENSMUSG00000035615	Frmpd1
0.000256565	0.272388	0.882	0.856	1	3	ENSMUSG00000004980	Hnrnpa2b1
0.000263373	0.374751	0.551	0.421	1	3	ENSMUSG00000049690	Nckap5
0.000267976	0.32723	0.394	0.288	1	3	ENSMUSG00000015476	Prrt1
0.00026943	-0.28188	0.449	0.622	1	3	ENSMUSG00000029544	Cabp1
0.000278469	0.523432	0.575	0.476	1	3	ENSMUSG00000022076	Klhl1
0.00028123	0.334785	0.346	0.229	1	3	ENSMUSG00000090116	Gm15680
0.000290985	0.30543	0.472	0.377	1	3	ENSMUSG00000022099	Dmtn
0.000292366	0.25531	0.236	0.129	1	3	ENSMUSG00000047428	Dlk2
0.000301488	-0.280963	0.37	0.564	1	3	ENSMUSG00000027953	Slc50a1
0.000315213	0.489132	0.488	0.389	1	3	ENSMUSG00000026235	Epha4
0.000316995	-0.279018	0.472	0.645	1	3	ENSMUSG00000040811	Eml2
0.000319589	0.302221	0.843	0.749	1	3	ENSMUSG00000022321	Cdh10
0.000325246	0.273593	0.543	0.434	1	3	ENSMUSG00000107862	Gm44151
0.00033853	-0.290416	0.677	0.788	1	3	ENSMUSG00000027525	Phactr3
0.000341274	-0.455213	0.276	0.442	1	3	ENSMUSG00000056427	Slit3
0.000344523	-0.256383	0.118	0.271	1	3	ENSMUSG00000025290	Rps24
0.000358915	0.44225	0.858	0.824	1	3	ENSMUSG00000059146	Ntrk3
0.000360865	0.475281	0.622	0.515	1	3	ENSMUSG00000078591	Hs3st4
0.00036501	-0.251505	0.685	0.834	1	3	ENSMUSG00000022186	Oxct1
0.000377975	0.283208	0.913	0.899	1	3	ENSMUSG00000027981	Rnpc3
0.00043182	-0.258934	0.614	0.766	1	3	ENSMUSG00000041650	Pcca
0.000459025	0.373163	0.835	0.745	1	3	ENSMUSG00000051401	Kctd16
0.000463503	-0.26165	0.78	0.841	1	3	ENSMUSG00000025964	Adam23
0.000466593	-0.272654	0.362	0.539	1	3	ENSMUSG00000098051	Gm27032
0.000497314	0.325554	0.535	0.444	1	3	ENSMUSG00000040282	BC052040
0.000504666	-0.251768	0.299	0.456	1	3	ENSMUSG00000030498	Gas2
0.00050878	0.463728	0.764	0.705	1	3	ENSMUSG00000074505	Fat3
0.000516579	0.440742	0.339	0.239	1	3	ENSMUSG00000018698	Lhx1
0.000518411	0.284501	0.795	0.742	1	3	ENSMUSG00000038248	Sobp
0.000530509	0.324849	0.882	0.839	1	3	ENSMUSG00000028804	Csmd2
0.000536816	-0.342166	0.024	0.126	1	3	ENSMUSG00000025927	Tfap2b
0.000541897	-0.281076	0.055	0.172	1	3	ENSMUSG00000043639	Rbm20
0.000543623	0.348428	0.724	0.705	1	3	ENSMUSG00000026335	Pam
0.000543873	-0.263102	0.291	0.465	1	3	ENSMUSG00000019194	Scn1b
0.000545631	0.462915	0.992	0.978	1	3	ENSMUSG00000069670	Nkain2
0.000552316	0.370306	0.567	0.451	1	3	ENSMUSG00000040896	Kcnd3
0.000554161	0.277249	0.756	0.657	1	3	ENSMUSG00000045763	Basp1
0.000556399	0.27563	0.299	0.195	1	3	ENSMUSG00000052133	Sema5b
0.000560421	0.254843	0.346	0.227	1	3	ENSMUSG00000062563	Cys1
0.000566147	-0.312754	0.283	0.445	1	3	ENSMUSG00000044042	Fmn1
0.000599959	-0.416234	0.984	0.989	1	3	ENSMUSG00000055421	Pcdh9
0.000611543	-0.351508	0.677	0.807	1	3	ENSMUSG00000034040	Galnt17
0.000647732	0.451316	0.646	0.62	1	3	ENSMUSG00000035566	Pcdh17
0.000657859	0.317717	0.819	0.806	1	3	ENSMUSG00000093528	Nrg3os
0.000657941	-0.258647	0.378	0.532	1	3	ENSMUSG00000015002	Efr3a
0.000658538	-0.285366	0.22	0.391	1	3	ENSMUSG00000017491	Rarb
0.000665239	-0.305665	0.669	0.776	1	3	ENSMUSG00000042256	Ptchd4
0.000673646	0.312985	0.685	0.635	1	3	ENSMUSG00000025104	Hdgfl3
0.000675592	0.27268	0.772	0.728	1	3	ENSMUSG00000002006	Pdzd4
0.000684871	-0.253308	0.764	0.867	1	3	ENSMUSG00000021314	Amph
0.000687567	0.281741	0.291	0.188	1	3	ENSMUSG00000030424	Zfp939
0.000699497	0.273114	0.929	0.888	1	3	ENSMUSG00000029212	Gabrb1
0.000745088	0.380487	0.74	0.67	1	3	ENSMUSG00000067028	Cntnap5b
0.000759167	-0.324018	0.283	0.445	1	3	ENSMUSG00000058248	Kcnh1
0.000771655	-0.274988	0.89	0.932	1	3	ENSMUSG00000020647	Ncoa1
0.000828269	-0.263405	0.291	0.453	1	3	ENSMUSG00000026737	Pip4k2a
0.000837155	0.258692	0.307	0.2	1	3	ENSMUSG00000021097	Clmn
0.000853679	0.343249	0.244	0.141	1	3	ENSMUSG00000062372	Otof
0.000865488	0.374842	0.551	0.463	1	3	ENSMUSG00000049100	Pcdh10
0.000892484	-0.281152	0.543	0.698	1	3	ENSMUSG00000046613	Vwa5b2
0.000926074	0.318783	0.953	0.935	1	3	ENSMUSG00000054640	Slc8a1
0.000926168	-0.334566	0.26	0.4	1	3	ENSMUSG00000046982	Tshz1
0.000926641	0.300325	0.701	0.582	1	3	ENSMUSG00000113701	B230303A05Rik
0.000965517	0.621801	0.701	0.657	1	3	ENSMUSG00000027210	Meis2
0.00109395	-0.266502	0.606	0.75	1	3	ENSMUSG00000049985	Ankrd55
0.00109452	-0.270781	0.764	0.829	1	3	ENSMUSG00000054459	Vsnl1
0.00114586	-0.300003	0.094	0.216	1	3	ENSMUSG00000019768	Esr1
0.00118744	-0.252908	0.346	0.524	1	3	ENSMUSG00000029674	Limk1
0.00120722	0.429214	0.291	0.192	1	3	ENSMUSG00000043668	Tox3
0.00125057	0.433834	0.638	0.569	1	3	ENSMUSG00000019828	Grm1
0.00128175	-0.273963	0.228	0.379	1	3	ENSMUSG00000030222	Rerg
0.00130025	0.322373	0.339	0.236	1	3	ENSMUSG00000029093	Sorcs2
0.00141566	-0.303705	0.787	0.851	1	3	ENSMUSG00000053465	Hs6st3
0.00147052	-0.314657	0.291	0.452	1	3	ENSMUSG00000032289	Thsd4
0.00148685	0.256591	0.89	0.832	1	3	ENSMUSG00000021700	Rab3c
0.00150815	-0.352846	0.669	0.79	1	3	ENSMUSG00000035681	Kcnc2
0.0015286	0.402578	0.48	0.385	1	3	ENSMUSG00000019647	Sema6a
0.00159602	0.333361	0.551	0.495	1	3	ENSMUSG00000039047	Pigk
0.00163095	-0.251041	0.496	0.673	1	3	ENSMUSG00000068373	D430041D05Rik
0.0016689	0.324262	0.567	0.489	1	3	ENSMUSG00000020311	Erlec1
0.00168207	-0.275798	0.992	0.997	1	3	ENSMUSG00000061576	Dpp6
0.00171996	0.634319	0.882	0.887	1	3	ENSMUSG00000036333	Kidins220
0.00182713	0.257398	0.283	0.18	1	3	ENSMUSG00000027748	Trpc4
0.00186492	0.279266	0.795	0.719	1	3	ENSMUSG00000036766	Dner
0.00187654	0.545741	0.504	0.421	1	3	ENSMUSG00000024074	Crim1
0.00199663	-0.262285	0.346	0.501	1	3	ENSMUSG00000042851	Zc3h6
0.00202274	0.271122	0.465	0.373	1	3	ENSMUSG00000028137	Celf3
0.00203374	0.281952	0.449	0.354	1	3	ENSMUSG00000036641	Ccdc148
0.00213157	-0.258617	0.283	0.423	1	3	ENSMUSG00000042082	Arsb
0.00213774	-0.258451	0.488	0.639	1	3	ENSMUSG00000019726	Lyst
0.00214948	0.26109	0.346	0.257	1	3	ENSMUSG00000086067	Gm16183
0.00221836	0.505933	0.803	0.827	1	3	ENSMUSG00000045658	Pid1
0.00228752	-0.287345	0.748	0.838	1	3	ENSMUSG00000059921	Unc5c
0.00230178	-0.261919	0.213	0.353	1	3	ENSMUSG00000036356	Csgalnact1
0.00253477	0.699726	0.402	0.309	1	3	ENSMUSG00000041272	Tox
0.00313933	0.253174	0.425	0.331	1	3	ENSMUSG00000031601	Cnot7
0.00328411	0.523277	0.811	0.788	1	3	ENSMUSG00000021010	Npas3
0.00337574	-0.251981	0.173	0.294	1	3	ENSMUSG00000046182	Gsg1l
0.00341991	0.451934	0.441	0.347	1	3	ENSMUSG00000027971	Ndst4
0.0035823	-0.25994	0.48	0.608	1	3	ENSMUSG00000039031	Arhgap18
0.00358725	0.358776	0.331	0.25	1	3	ENSMUSG00000069911	Insyn2b
0.00361041	0.275608	0.362	0.263	1	3	ENSMUSG00000004633	Chn2
0.00367994	-0.279978	0.173	0.305	1	3	ENSMUSG00000060961	Slc4a4
0.00368861	0.494848	0.276	0.187	1	3	ENSMUSG00000067786	Nnat
0.00374485	0.410033	0.354	0.26	1	3	ENSMUSG00000032564	Cpne4
0.00386014	0.339261	0.709	0.661	1	3	ENSMUSG00000030075	Cntn3
0.00387338	0.260703	0.598	0.559	1	3	ENSMUSG00000023079	Gtf2ird1
0.00389875	0.281945	0.228	0.149	1	3	ENSMUSG00000037307	Banf2
0.00393322	-0.294302	0.709	0.809	1	3	ENSMUSG00000056222	Spock1
0.00396031	-0.32068	0.047	0.133	1	3	ENSMUSG00000046318	Ccbe1
0.00403798	0.354474	0.512	0.429	1	3	ENSMUSG00000025969	Nrp2
0.00410314	-0.267182	0.465	0.597	1	3	ENSMUSG00000033720	Sfxn5
0.00410678	0.284862	0.622	0.576	1	3	ENSMUSG00000044783	Hjurp
0.00418322	0.257596	0.661	0.601	1	3	ENSMUSG00000031732	Phlpp2
0.00424387	-0.251005	0.622	0.746	1	3	ENSMUSG00000089809	Rasgef1b
0.00434725	0.28459	0.252	0.164	1	3	ENSMUSG00000029189	Sel1l3
0.00459326	0.376043	0.346	0.267	1	3	ENSMUSG00000030102	Itpr1
0.00469086	-0.286999	0.732	0.815	1	3	ENSMUSG00000038860	Garnl3
0.00495111	0.343562	0.953	0.942	1	3	ENSMUSG00000036815	Dpp10
0.00502897	0.308644	0.646	0.576	1	3	ENSMUSG00000032537	Ephb1
0.00527281	-0.267496	0.717	0.824	1	3	ENSMUSG00000028546	Elavl4
0.00527888	-0.259958	0.583	0.695	1	3	ENSMUSG00000012609	Ttll5
0.00529351	-0.25946	0.512	0.685	1	3	ENSMUSG00000062078	Qk
0.0053527	0.259056	0.551	0.507	1	3	ENSMUSG00000050552	Lamtor4
0.00553584	0.369137	0.173	0.102	1	3	ENSMUSG00000020672	Sntg2
0.00560597	0.299579	0.394	0.313	1	3	ENSMUSG00000045994	B3gat1
0.00561583	-0.265131	0.614	0.783	1	3	ENSMUSG00000049148	Plcxd3
0.00601145	-0.324707	0.276	0.397	1	3	ENSMUSG00000106515	Gm30382
0.00621888	-0.279394	0.528	0.65	1	3	ENSMUSG00000027827	Kcnab1
0.00625472	0.25661	0.63	0.588	1	3	ENSMUSG00000036879	Phkb
0.00627449	-0.268262	0.339	0.484	1	3	ENSMUSG00000006920	Ezh1
0.00635982	-0.252924	0.646	0.761	1	3	ENSMUSG00000113216	Gm40841
0.00658395	-0.325143	0.756	0.827	1	3	ENSMUSG00000036617	Etl4
0.00722131	0.378066	0.197	0.126	1	3	ENSMUSG00000025885	Myo5b
0.00722282	0.293064	0.858	0.89	1	3	ENSMUSG00000026109	Tmeff2
0.00750817	-0.313719	0.157	0.276	1	3	ENSMUSG00000027639	Samhd1
0.00777607	-0.306551	0.047	0.129	1	3	ENSMUSG00000085827	Gm11290
0.00797882	0.260915	0.575	0.522	1	3	ENSMUSG00000040415	Dtx3
0.00813785	0.263882	0.52	0.457	1	3	ENSMUSG00000040648	Ppip5k2
0.00870376	0.280209	0.165	0.097	1	3	ENSMUSG00000022309	Angpt1
0.00876507	0.267619	0.449	0.36	1	3	ENSMUSG00000052504	Epha3
0.00886571	0.271701	0.307	0.229	1	3	ENSMUSG00000038079	Tmem237
0.00888078	0.253018	0.843	0.828	1	3	ENSMUSG00000024238	Zeb1
0.00931057	0.4212	0.709	0.635	1	3	ENSMUSG00000063434	Sorcs3
0.00942456	0.268426	0.472	0.414	1	3	ENSMUSG00000025475	Adgra1
0.00996135	0.382876	0.26	0.188	1	3	ENSMUSG00000086224	2700069I18Rik
2.60691e-40	1.24955	1	0.988	1.44425e-35	4	ENSMUSG00000055421	Pcdh9
1.57066e-30	0.380378	0.25	0.028	8.70162e-26	4	ENSMUSG00000112276	5033421B08Rik
2.23841e-30	0.760479	0.491	0.111	1.2401e-25	4	ENSMUSG00000022053	Ebf2
1.07219e-29	0.477113	1	1	5.94003e-25	4	ENSMUSG00000092341	Malat1
1.05136e-27	1.02839	0.938	0.512	5.82463e-23	4	ENSMUSG00000055639	Dach1
1.13813e-26	0.806801	0.768	0.315	6.30535e-22	4	ENSMUSG00000041235	Chd7
1.73432e-25	0.452693	0.339	0.064	9.60832e-21	4	ENSMUSG00000020734	Grin2c
1.79918e-25	0.788148	0.696	0.249	9.96766e-21	4	ENSMUSG00000010476	Ebf3
8.81952e-25	0.842718	1	0.858	4.8861e-20	4	ENSMUSG00000026610	Esrrg
6.23821e-24	0.487249	0.321	0.061	3.45603e-19	4	ENSMUSG00000020053	Igf1
1.14791e-23	0.920048	0.982	0.822	6.35953e-19	4	ENSMUSG00000059921	Unc5c
2.00413e-23	1.17626	0.902	0.555	1.11031e-18	4	ENSMUSG00000059187	Tafa1
4.14749e-23	0.392622	0.295	0.053	2.29775e-18	4	ENSMUSG00000032323	Cyp11a1
7.60501e-23	0.998974	1	0.94	4.21325e-18	4	ENSMUSG00000029088	Kcnip4
8.3732e-23	1.20402	0.759	0.383	4.63883e-18	4	ENSMUSG00000043556	Fbxl7
2.68816e-22	0.986144	0.964	0.709	1.48927e-17	4	ENSMUSG00000027016	Zfp385b
2.05034e-21	0.85717	0.848	0.503	1.13591e-16	4	ENSMUSG00000019820	Utrn
4.63325e-21	0.877482	0.786	0.406	2.56687e-16	4	ENSMUSG00000087143	A830082K12Rik
1.70296e-20	0.718988	0.652	0.251	9.43457e-16	4	ENSMUSG00000075324	Fign
1.81891e-20	0.712685	0.696	0.332	1.0077e-15	4	ENSMUSG00000034579	Pla2g3
4.03452e-20	-1.73332	0.598	0.85	2.23517e-15	4	ENSMUSG00000052920	Prkg1
4.10168e-20	0.815425	0.973	0.807	2.27237e-15	4	ENSMUSG00000028546	Elavl4
2.79829e-19	-0.9497	0.696	0.857	1.55028e-14	4	ENSMUSG00000020627	Klhl29
3.32034e-19	-0.994746	0.991	0.993	1.8395e-14	4	ENSMUSG00000040037	Negr1
3.82357e-19	-0.83022	0.964	0.996	2.1183e-14	4	ENSMUSG00000060924	Csmd1
4.59314e-19	-1.26398	0.589	0.829	2.54464e-14	4	ENSMUSG00000020524	Gria1
6.89646e-19	0.729158	0.991	0.89	3.82071e-14	4	ENSMUSG00000069769	Msi2
1.3101e-18	0.699426	0.955	0.692	7.25807e-14	4	ENSMUSG00000087301	Gm13629
2.70209e-18	-0.96785	0.848	0.94	1.49699e-13	4	ENSMUSG00000016150	Tenm1
3.07793e-18	0.717748	0.545	0.199	1.7052e-13	4	ENSMUSG00000063531	Sema3e
4.06916e-18	1.07257	0.33	0.087	2.25436e-13	4	ENSMUSG00000047940	Stpg2
4.10938e-18	0.789814	0.964	0.817	2.27664e-13	4	ENSMUSG00000045658	Pid1
5.03185e-18	-0.574691	0.991	0.991	2.78769e-13	4	ENSMUSG00000025892	Gria4
8.42386e-18	-0.952835	0.875	0.923	4.6669e-13	4	ENSMUSG00000029108	Pcdh7
9.29603e-18	0.32749	0.196	0.031	5.15009e-13	4	ENSMUSG00000002900	Lamb1
2.20215e-17	0.573418	1	0.976	1.22001e-12	4	ENSMUSG00000049336	Tenm2
3.02194e-17	0.890045	0.821	0.505	1.67418e-12	4	ENSMUSG00000026163	Sphkap
6.17801e-17	-1.49057	0.304	0.648	3.42268e-12	4	ENSMUSG00000097311	Gm26871
6.81713e-17	0.963025	0.795	0.463	3.77676e-12	4	ENSMUSG00000022076	Klhl1
7.14031e-17	-1.06415	0.527	0.791	3.9558e-12	4	ENSMUSG00000034488	Edil3
8.00129e-17	-1.31103	0.839	0.909	4.4328e-12	4	ENSMUSG00000019888	Mgat4c
8.28474e-17	-1.07241	0.786	0.897	4.58983e-12	4	ENSMUSG00000029212	Gabrb1
9.03761e-17	0.592946	0.705	0.349	5.00692e-12	4	ENSMUSG00000085845	Gm13944
5.61253e-16	2.08508	0.83	0.637	3.1094e-11	4	ENSMUSG00000108532	Gm32647
6.52307e-16	0.587185	0.92	0.745	3.61385e-11	4	ENSMUSG00000026970	Rbms1
8.38487e-16	-1.30468	0.366	0.694	4.6453e-11	4	ENSMUSG00000067028	Cntnap5b
1.56341e-15	0.618347	0.795	0.48	8.66144e-11	4	ENSMUSG00000032908	Sgpp2
6.4839e-15	-1.06918	0.634	0.844	3.59214e-10	4	ENSMUSG00000028519	Dab1
7.36109e-15	0.697155	0.946	0.697	4.07812e-10	4	ENSMUSG00000063600	Egfem1
9.02056e-15	0.587394	0.946	0.718	4.99748e-10	4	ENSMUSG00000030621	Me3
1.18456e-14	0.636852	0.848	0.524	6.56257e-10	4	ENSMUSG00000020160	Meis1
2.32207e-14	0.520779	0.821	0.442	1.28645e-09	4	ENSMUSG00000024420	Zfp521
3.36325e-14	0.430418	0.384	0.132	1.86328e-09	4	ENSMUSG00000005716	Pvalb
3.95632e-14	0.489069	0.643	0.296	2.19184e-09	4	ENSMUSG00000021221	Dpf3
1.01824e-13	-0.882045	0.661	0.865	5.64113e-09	4	ENSMUSG00000092083	Kcnb2
1.13454e-13	0.744256	0.857	0.6	6.28545e-09	4	ENSMUSG00000027784	Ppm1l
1.13589e-13	0.629206	0.848	0.578	6.29295e-09	4	ENSMUSG00000022332	Khdrbs3
1.75774e-13	-0.950244	0.214	0.542	9.73808e-09	4	ENSMUSG00000063446	Plppr1
2.97318e-13	-0.827955	0.973	0.963	1.64717e-08	4	ENSMUSG00000052581	Lrrtm4
3.34164e-13	0.574853	0.821	0.526	1.8513e-08	4	ENSMUSG00000044252	Osbpl1a
3.49277e-13	-1.06884	0.938	0.952	1.93503e-08	4	ENSMUSG00000020704	Asic2
4.45578e-13	0.556801	0.536	0.24	2.46855e-08	4	ENSMUSG00000048960	Prex2
4.55704e-13	-0.665898	0.991	0.997	2.52464e-08	4	ENSMUSG00000061576	Dpp6
4.67642e-13	-0.603026	0.893	0.94	2.59078e-08	4	ENSMUSG00000028161	Ppp3ca
8.58086e-13	0.538757	0.705	0.4	4.75388e-08	4	ENSMUSG00000004892	Bcan
9.8439e-13	0.392909	0.375	0.133	5.45362e-08	4	ENSMUSG00000066197	Gpr139
1.06674e-12	-1.04197	0.402	0.691	5.90984e-08	4	ENSMUSG00000048915	Efna5
1.9345e-12	1.01854	0.795	0.507	1.07173e-07	4	ENSMUSG00000059203	Il1rapl2
2.07938e-12	-0.896827	0.179	0.516	1.152e-07	4	ENSMUSG00000055737	Ghr
3.11142e-12	-0.801919	0.964	0.975	1.72376e-07	4	ENSMUSG00000008658	Rbfox1
3.58399e-12	0.607941	0.92	0.711	1.98557e-07	4	ENSMUSG00000060371	Caln1
4.49813e-12	0.611433	0.545	0.269	2.49201e-07	4	ENSMUSG00000046182	Gsg1l
4.99261e-12	0.424705	0.509	0.222	2.76595e-07	4	ENSMUSG00000097762	4732463B04Rik
5.86128e-12	0.697919	0.625	0.341	3.24721e-07	4	ENSMUSG00000039037	St6galnac5
6.86413e-12	-0.573536	0.938	0.953	3.8028e-07	4	ENSMUSG00000028176	Lrrc7
8.8991e-12	-0.688112	0.893	0.936	4.93019e-07	4	ENSMUSG00000060988	Galnt13
1.25983e-11	0.364759	0.33	0.114	6.97956e-07	4	ENSMUSG00000069171	Nr2f1
1.5851e-11	0.508962	0.562	0.276	8.78161e-07	4	ENSMUSG00000052125	F730043M19Rik
1.67707e-11	-0.657025	0.732	0.842	9.29112e-07	4	ENSMUSG00000028351	Brinp1
2.09258e-11	-0.75287	0.902	0.932	1.15931e-06	4	ENSMUSG00000034780	B3galt1
2.80578e-11	0.533169	0.884	0.714	1.55443e-06	4	ENSMUSG00000036766	Dner
3.23558e-11	-0.6487	0.911	0.947	1.79254e-06	4	ENSMUSG00000035864	Syt1
3.67097e-11	0.699342	0.536	0.265	2.03375e-06	4	ENSMUSG00000028883	Sema3a
4.27354e-11	-0.455344	0.991	0.998	2.36758e-06	4	ENSMUSG00000034912	Mdga2
5.77995e-11	-1.06265	0.125	0.411	3.20215e-06	4	ENSMUSG00000047507	Baiap3
7.78896e-11	0.287256	0.321	0.113	4.31516e-06	4	ENSMUSG00000038264	Sema7a
8.51943e-11	0.494439	0.652	0.364	4.71985e-06	4	ENSMUSG00000038473	Nos1ap
9.11004e-11	-0.599338	0.625	0.821	5.04705e-06	4	ENSMUSG00000038860	Garnl3
1.06444e-10	-0.733256	0.991	0.986	5.89711e-06	4	ENSMUSG00000056073	Grik2
1.0791e-10	0.659945	0.938	0.851	5.97831e-06	4	ENSMUSG00000034751	Mast4
1.39759e-10	0.517831	0.589	0.312	7.74281e-06	4	ENSMUSG00000035168	Tanc1
1.54593e-10	0.3073	0.321	0.114	8.5646e-06	4	ENSMUSG00000024330	Col11a2
1.56357e-10	-0.557149	0.893	0.935	8.66235e-06	4	ENSMUSG00000027797	Dclk1
1.86676e-10	-0.552052	0.527	0.78	1.03421e-05	4	ENSMUSG00000025576	Rbfox3
2.75941e-10	0.415936	0.714	0.429	1.52874e-05	4	ENSMUSG00000030657	Xylt1
2.91264e-10	-0.994026	0.518	0.715	1.61363e-05	4	ENSMUSG00000038718	Pbx3
3.12763e-10	0.669136	0.964	0.854	1.73274e-05	4	ENSMUSG00000039488	Cntn5
7.578e-10	-0.88542	0.786	0.871	4.19829e-05	4	ENSMUSG00000051177	Plcb1
8.97071e-10	0.43309	0.348	0.136	4.96986e-05	4	ENSMUSG00000079330	Lemd1
9.47172e-10	0.351536	0.429	0.181	5.24743e-05	4	ENSMUSG00000116610	Gm49678
1.09658e-09	0.446182	0.643	0.389	6.07514e-05	4	ENSMUSG00000015112	Slc25a13
1.44665e-09	0.433074	1	0.88	8.01457e-05	4	ENSMUSG00000052889	Prkcb
1.67513e-09	-0.585416	0.473	0.801	9.28041e-05	4	ENSMUSG00000035681	Kcnc2
1.71346e-09	-0.807567	0.473	0.686	9.49271e-05	4	ENSMUSG00000027965	Olfm3
2.00024e-09	0.579542	0.929	0.801	0.000110815	4	ENSMUSG00000032452	Clstn2
2.13167e-09	0.573931	0.884	0.665	0.000118097	4	ENSMUSG00000056899	Immp2l
2.15922e-09	-0.807546	0.241	0.494	0.000119623	4	ENSMUSG00000037624	Kcnk2
2.27164e-09	0.595491	0.357	0.15	0.000125851	4	ENSMUSG00000025592	Dach2
2.32497e-09	-0.747949	0.348	0.588	0.000128806	4	ENSMUSG00000000560	Gabra2
2.8201e-09	0.380638	0.473	0.228	0.000156237	4	ENSMUSG00000102692	Dchs2
3.26478e-09	-0.626325	0.277	0.571	0.000180872	4	ENSMUSG00000025255	Zfhx4
3.887e-09	0.449542	0.839	0.56	0.000215343	4	ENSMUSG00000033705	Stard9
4.13658e-09	0.338135	0.482	0.238	0.000229171	4	ENSMUSG00000101693	Gm19461
5.41809e-09	0.400016	0.17	0.044	0.000300167	4	ENSMUSG00000043659	Npsr1
6.83973e-09	-0.549791	0.42	0.644	0.000378928	4	ENSMUSG00000034021	Pds5b
7.4424e-09	-0.80968	0.732	0.799	0.000412317	4	ENSMUSG00000034098	Fstl5
8.375e-09	0.33886	0.402	0.184	0.000463983	4	ENSMUSG00000002881	Nab1
1.01647e-08	-0.818489	0.607	0.734	0.000563136	4	ENSMUSG00000073565	Prr16
1.0833e-08	0.437657	0.732	0.456	0.000600159	4	ENSMUSG00000033721	Vav3
1.18751e-08	-0.800028	0.384	0.588	0.000657892	4	ENSMUSG00000032087	Dscaml1
1.82417e-08	-0.535574	0.607	0.74	0.00101061	4	ENSMUSG00000029420	Rimbp2
1.86005e-08	0.429462	1	0.977	0.00103048	4	ENSMUSG00000060882	Kcnd2
1.93808e-08	0.410725	0.848	0.658	0.00107372	4	ENSMUSG00000052632	Asap2
2.18787e-08	-0.71071	0.429	0.634	0.0012121	4	ENSMUSG00000035566	Pcdh17
2.45848e-08	-1.20224	0.42	0.625	0.00136202	4	ENSMUSG00000092094	Zfp804b
2.58519e-08	0.444108	0.812	0.588	0.00143222	4	ENSMUSG00000038807	Rap1gap2
2.61474e-08	-0.731925	0.518	0.677	0.00144859	4	ENSMUSG00000028184	Adgrl2
2.66394e-08	-0.468952	0.955	0.954	0.00147585	4	ENSMUSG00000030209	Grin2b
3.01871e-08	-0.51058	0.616	0.727	0.0016724	4	ENSMUSG00000043388	Tmem130
3.109e-08	0.424276	0.545	0.302	0.00172242	4	ENSMUSG00000050751	Pgbd5
3.95577e-08	-1.09085	0.339	0.541	0.00219153	4	ENSMUSG00000026872	Zeb2
3.95934e-08	0.366991	0.705	0.435	0.00219351	4	ENSMUSG00000052105	Mtcl1
4.12552e-08	0.29594	0.161	0.044	0.00228558	4	ENSMUSG00000100303	2600014E21Rik
4.16231e-08	-0.691429	0.652	0.728	0.00230596	4	ENSMUSG00000041112	Elmo1
4.74384e-08	-0.652769	0.562	0.749	0.00262813	4	ENSMUSG00000006586	Runx1t1
5.32505e-08	0.447604	0.545	0.297	0.00295013	4	ENSMUSG00000008575	Nfib
5.33229e-08	0.421175	0.866	0.609	0.00295414	4	ENSMUSG00000043456	Zfp536
5.75366e-08	-1.14963	0.518	0.678	0.00318759	4	ENSMUSG00000028033	Kcnq5
6.31567e-08	-0.769964	0.205	0.442	0.00349895	4	ENSMUSG00000052726	Kcnt2
6.94182e-08	-0.478136	0.991	0.98	0.00384584	4	ENSMUSG00000027523	Gnas
7.04997e-08	0.873452	0.75	0.616	0.00390575	4	ENSMUSG00000042581	Thsd7b
9.31466e-08	0.498571	0.679	0.455	0.00516042	4	ENSMUSG00000022269	Marchf11
9.47614e-08	-0.828729	0.911	0.907	0.00524987	4	ENSMUSG00000060534	Dcc
1.03452e-07	0.642797	0.562	0.354	0.00573134	4	ENSMUSG00000052504	Epha3
1.14349e-07	0.410622	0.759	0.506	0.00633503	4	ENSMUSG00000015002	Efr3a
1.18928e-07	-0.317805	1	0.998	0.00658875	4	ENSMUSG00000039419	Cntnap2
1.3114e-07	0.255475	0.5	0.251	0.00726528	4	ENSMUSG00000038400	Pmepa1
1.4104e-07	-0.859163	0.643	0.774	0.00781377	4	ENSMUSG00000063297	Luzp2
1.48591e-07	0.340047	0.634	0.375	0.00823211	4	ENSMUSG00000036242	Armh4
1.49051e-07	-0.774404	0.277	0.495	0.00825757	4	ENSMUSG00000050663	Trhde
1.53948e-07	-0.323062	1	0.992	0.00852887	4	ENSMUSG00000058589	Anks1b
1.60423e-07	0.435129	0.848	0.682	0.00888759	4	ENSMUSG00000075316	Scn9a
1.61333e-07	-0.546932	0.741	0.842	0.008938	4	ENSMUSG00000021700	Rab3c
1.68814e-07	-0.331228	1	0.986	0.00935248	4	ENSMUSG00000037386	Rims2
2.07261e-07	-0.582862	0.875	0.862	0.0114825	4	ENSMUSG00000028525	Pde4b
2.18517e-07	-0.290852	0.991	0.993	0.0121061	4	ENSMUSG00000071424	Grid2
2.40496e-07	-0.527217	0.348	0.572	0.0133237	4	ENSMUSG00000047261	Gap43
2.45197e-07	0.291386	0.339	0.157	0.0135842	4	ENSMUSG00000096847	Tmem151b
2.76799e-07	-0.406092	0.884	0.925	0.015335	4	ENSMUSG00000031428	Zcchc18
3.52648e-07	-0.602385	0.938	0.929	0.0195371	4	ENSMUSG00000022883	Robo1
3.97249e-07	-0.631377	0.411	0.607	0.022008	4	ENSMUSG00000030077	Chl1
4.03045e-07	-0.374147	0.964	0.967	0.0223291	4	ENSMUSG00000033676	Gabrb3
4.20287e-07	-0.540948	0.116	0.33	0.0232843	4	ENSMUSG00000045875	Adra1a
4.46453e-07	0.307255	0.464	0.258	0.024734	4	ENSMUSG00000096988	A930029G22Rik
4.61684e-07	0.262967	0.384	0.186	0.0255778	4	ENSMUSG00000036306	Lzts1
5.52906e-07	0.384356	0.83	0.599	0.0306316	4	ENSMUSG00000059857	Ntng1
5.65912e-07	-0.41787	0.973	0.989	0.0313521	4	ENSMUSG00000020181	Nav3
5.71257e-07	0.398563	0.411	0.212	0.0316482	4	ENSMUSG00000106539	Gm43670
6.19246e-07	-0.537277	0.786	0.842	0.0343068	4	ENSMUSG00000059003	Grin2a
6.65481e-07	-0.53317	0.812	0.853	0.0368683	4	ENSMUSG00000028226	Mmp16
6.98162e-07	-0.844498	0.286	0.482	0.0386789	4	ENSMUSG00000022197	Pdzd2
7.28374e-07	0.534609	0.304	0.142	0.0403527	4	ENSMUSG00000032796	Lama1
7.47556e-07	-0.813478	0.839	0.857	0.0414154	4	ENSMUSG00000064293	Cntn4
7.71347e-07	0.288895	0.17	0.056	0.0427334	4	ENSMUSG00000045672	Col27a1
7.80517e-07	-0.610646	0.366	0.553	0.0432414	4	ENSMUSG00000051111	Sv2c
1.00352e-06	0.501057	0.509	0.297	0.0555959	4	ENSMUSG00000022231	Sema5a
1.04791e-06	-0.462927	0.902	0.906	0.0580552	4	ENSMUSG00000041078	Grid1
1.08414e-06	-0.271424	1	0.993	0.0600622	4	ENSMUSG00000040785	Ttc3
1.13612e-06	0.416284	0.536	0.324	0.0629423	4	ENSMUSG00000040118	Cacna2d1
1.14966e-06	0.380221	0.723	0.518	0.0636921	4	ENSMUSG00000049313	Sorl1
1.23112e-06	-0.399884	0.946	0.973	0.068205	4	ENSMUSG00000056553	Ptprn2
1.25112e-06	-0.510337	0.277	0.481	0.0693131	4	ENSMUSG00000049100	Pcdh10
1.42035e-06	-0.601397	0.554	0.706	0.0786888	4	ENSMUSG00000016386	Mpped2
1.44837e-06	-0.395341	0.089	0.305	0.0802414	4	ENSMUSG00000025020	Slit1
1.47941e-06	-0.3851	0.018	0.2	0.0819608	4	ENSMUSG00000112404	Gm32442
1.50469e-06	-0.551966	0.509	0.642	0.0833614	4	ENSMUSG00000037196	Pacrg
1.55214e-06	0.26761	1	0.994	0.0859899	4	ENSMUSG00000054423	Cadps
1.66307e-06	-0.640668	0.625	0.715	0.0921356	4	ENSMUSG00000074505	Fat3
1.78366e-06	0.378886	0.911	0.76	0.0988166	4	ENSMUSG00000042256	Ptchd4
1.83023e-06	-0.550447	0.446	0.648	0.101397	4	ENSMUSG00000032503	Arpp21
1.86076e-06	-0.715535	0.268	0.447	0.103088	4	ENSMUSG00000024617	Camk2a
1.86787e-06	0.31301	0.464	0.263	0.103482	4	ENSMUSG00000091636	Akain1
1.93776e-06	-0.283141	0.982	0.969	0.107354	4	ENSMUSG00000039716	Dock3
2.01184e-06	-0.460823	0.464	0.616	0.111458	4	ENSMUSG00000040594	Ranbp17
2.13606e-06	-0.611318	0.875	0.862	0.11834	4	ENSMUSG00000056158	Car10
2.22055e-06	0.331896	0.705	0.513	0.123021	4	ENSMUSG00000021133	Susd6
2.23031e-06	0.283502	0.473	0.271	0.123561	4	ENSMUSG00000008734	Gprc5b
2.2485e-06	-0.43194	0.688	0.782	0.124569	4	ENSMUSG00000041216	Clvs1
2.4158e-06	0.385293	0.946	0.777	0.133838	4	ENSMUSG00000036218	Pdzrn4
2.61182e-06	-0.415243	0.518	0.656	0.144698	4	ENSMUSG00000033209	Ttc28
2.61267e-06	0.536021	0.589	0.384	0.144745	4	ENSMUSG00000090061	Nwd2
2.70524e-06	0.337036	0.598	0.376	0.149873	4	ENSMUSG00000035158	Mitf
2.70594e-06	0.312456	0.982	0.889	0.149912	4	ENSMUSG00000072294	Klf12
2.74326e-06	-0.829074	0.223	0.426	0.151979	4	ENSMUSG00000034310	Tmem132d
2.8127e-06	-0.658032	0.259	0.473	0.155827	4	ENSMUSG00000020023	Tmcc3
2.84077e-06	0.713403	0.705	0.533	0.157381	4	ENSMUSG00000055471	Alk
3.03586e-06	-0.455651	0.946	0.956	0.16819	4	ENSMUSG00000051527	Usp29
3.1259e-06	0.453494	0.83	0.667	0.173178	4	ENSMUSG00000031558	Slit2
3.16236e-06	0.819194	0.991	0.955	0.175198	4	ENSMUSG00000032238	Rora
3.42413e-06	0.31216	0.821	0.637	0.1897	4	ENSMUSG00000029608	Rph3a
3.48738e-06	-0.293902	1	0.999	0.193204	4	ENSMUSG00000052572	Dlg2
3.53244e-06	0.399691	0.643	0.441	0.195701	4	ENSMUSG00000053617	Sh3pxd2a
3.69356e-06	-0.637133	0.839	0.874	0.204627	4	ENSMUSG00000052516	Robo2
3.78402e-06	-0.499583	0.232	0.43	0.209638	4	ENSMUSG00000097040	2610316D01Rik
3.9401e-06	-0.517213	0.812	0.856	0.218286	4	ENSMUSG00000052534	Pbx1
4.09247e-06	-0.375548	0.911	0.929	0.226727	4	ENSMUSG00000021087	Rtn1
4.09404e-06	0.29662	0.812	0.572	0.226814	4	ENSMUSG00000039057	Myo16
4.41213e-06	-0.37815	0.196	0.404	0.244436	4	ENSMUSG00000031503	Col4a2
4.77584e-06	-0.352904	0.973	0.952	0.264587	4	ENSMUSG00000024500	Ppp2r2b
5.26758e-06	0.325172	0.938	0.813	0.291829	4	ENSMUSG00000031189	Aff2
5.71886e-06	-0.565064	0.5	0.608	0.316831	4	ENSMUSG00000040938	Slc16a11
5.7836e-06	0.348326	0.714	0.465	0.320417	4	ENSMUSG00000029228	Lnx1
5.82696e-06	0.269325	0.491	0.29	0.322819	4	ENSMUSG00000056515	Rab31
6.09311e-06	-0.580946	0.259	0.44	0.337565	4	ENSMUSG00000049690	Nckap5
6.22174e-06	-0.457697	0.795	0.879	0.344691	4	ENSMUSG00000037685	Atp8a1
6.45964e-06	-0.477828	0.723	0.75	0.35787	4	ENSMUSG00000097736	9530059O14Rik
7.1986e-06	0.315005	0.804	0.617	0.39881	4	ENSMUSG00000020262	Adarb1
7.37775e-06	-0.422872	0.759	0.829	0.408735	4	ENSMUSG00000054459	Vsnl1
7.40785e-06	0.312141	0.42	0.245	0.410402	4	ENSMUSG00000022816	Fstl1
8.15767e-06	0.313029	0.411	0.229	0.451943	4	ENSMUSG00000041144	Dnah7b
8.36038e-06	-0.43035	0.5	0.671	0.463174	4	ENSMUSG00000068373	D430041D05Rik
8.46956e-06	0.250617	0.688	0.456	0.469222	4	ENSMUSG00000054391	4930517O19Rik
8.4832e-06	-0.414136	0.089	0.275	0.469978	4	ENSMUSG00000066687	Zbtb16
8.97731e-06	0.263421	0.304	0.153	0.497352	4	ENSMUSG00000021696	Elovl7
9.00615e-06	0.352074	0.562	0.347	0.49895	4	ENSMUSG00000054733	Msra
9.66292e-06	-0.373484	0.027	0.197	0.535336	4	ENSMUSG00000027748	Trpc4
1.00142e-05	-0.418587	0.768	0.808	0.554799	4	ENSMUSG00000041923	Nol4
1.00323e-05	-0.403297	0.696	0.788	0.555799	4	ENSMUSG00000064043	Trerf1
1.06448e-05	0.298807	0.304	0.148	0.58973	4	ENSMUSG00000020027	Socs2
1.065e-05	0.336189	0.732	0.544	0.590023	4	ENSMUSG00000002489	Tiam1
1.06988e-05	-0.513469	0.661	0.729	0.592723	4	ENSMUSG00000030064	Frmd4b
1.17743e-05	-0.469365	0.67	0.772	0.65231	4	ENSMUSG00000022577	Ly6h
1.1786e-05	-0.609421	0.705	0.821	0.652956	4	ENSMUSG00000059742	Kcnh7
1.22456e-05	-0.495326	0.875	0.884	0.678419	4	ENSMUSG00000021745	Ptprg
1.28968e-05	0.319187	0.446	0.258	0.714495	4	ENSMUSG00000004633	Chn2
1.3059e-05	-0.825934	0.768	0.789	0.723482	4	ENSMUSG00000032036	Kirrel3
1.41746e-05	0.298479	0.464	0.284	0.785286	4	ENSMUSG00000002475	Abhd3
1.42054e-05	0.434321	0.625	0.418	0.786995	4	ENSMUSG00000056427	Slit3
1.42406e-05	0.336277	0.902	0.787	0.788945	4	ENSMUSG00000034312	Iqsec1
1.48138e-05	-0.336743	0.045	0.209	0.820697	4	ENSMUSG00000082431	Prdx2-ps1
1.53998e-05	0.26021	0.438	0.243	0.853162	4	ENSMUSG00000061758	Akr1b10
1.56493e-05	-0.264569	0.991	0.992	0.866988	4	ENSMUSG00000034656	Cacna1a
1.56794e-05	-0.538244	0.268	0.449	0.868652	4	ENSMUSG00000031925	Maml2
1.6345e-05	0.300922	0.866	0.664	0.905531	4	ENSMUSG00000041058	Wwp1
1.69272e-05	-0.769389	0.732	0.782	0.937783	4	ENSMUSG00000021991	Cacna2d3
1.69403e-05	-0.718045	0.723	0.8	0.938509	4	ENSMUSG00000046178	Nxph1
1.73166e-05	-0.674801	0.304	0.468	0.959357	4	ENSMUSG00000039706	Ldb2
1.86351e-05	0.288713	0.464	0.273	1	4	ENSMUSG00000087292	Gm13832
1.92008e-05	0.256761	0.607	0.403	1	4	ENSMUSG00000018001	Cyth3
1.99267e-05	0.281619	0.723	0.52	1	4	ENSMUSG00000020121	Srgap1
2.00651e-05	0.299293	0.67	0.462	1	4	ENSMUSG00000039782	Cpeb2
2.08845e-05	-0.944003	0.527	0.64	1	4	ENSMUSG00000038872	Zfhx3
2.08874e-05	0.295594	0.402	0.241	1	4	ENSMUSG00000022419	Deptor
2.1165e-05	0.534472	0.786	0.675	1	4	ENSMUSG00000052551	Adarb2
2.12599e-05	-0.388044	0.054	0.224	1	4	ENSMUSG00000027849	Syt6
2.14533e-05	-0.819236	0.375	0.492	1	4	ENSMUSG00000027966	Col11a1
2.24952e-05	0.290481	0.402	0.234	1	4	ENSMUSG00000028266	Lmo4
2.29493e-05	-0.32116	0.964	0.99	1	4	ENSMUSG00000003279	Dlgap1
2.41104e-05	-1.04995	0.196	0.361	1	4	ENSMUSG00000058897	Col25a1
2.48793e-05	-0.253628	0.991	0.985	1	4	ENSMUSG00000053580	Tanc2
2.56913e-05	0.266614	0.955	0.846	1	4	ENSMUSG00000037110	Ralgapa2
2.62491e-05	-0.507447	0.643	0.737	1	4	ENSMUSG00000004110	Cacna1e
2.63916e-05	-0.308458	0.929	0.946	1	4	ENSMUSG00000027692	Tnik
2.85625e-05	-0.632317	0.929	0.902	1	4	ENSMUSG00000052613	Pcdh15
2.93084e-05	-0.544271	0.723	0.764	1	4	ENSMUSG00000030092	Cntn6
3.00333e-05	0.473282	0.929	0.827	1	4	ENSMUSG00000039943	Plcb4
3.01993e-05	-0.301361	0.946	0.955	1	4	ENSMUSG00000039801	Cplane1
3.06054e-05	-0.376633	0.866	0.92	1	4	ENSMUSG00000029765	Plxna4
3.10105e-05	-0.45476	1	0.986	1	4	ENSMUSG00000050587	Lrrc4c
3.1147e-05	-0.488458	0.375	0.523	1	4	ENSMUSG00000078247	Airn
3.23791e-05	0.321908	0.696	0.489	1	4	ENSMUSG00000045441	Gprin3
3.34572e-05	-0.529666	0.58	0.663	1	4	ENSMUSG00000026748	Plxdc2
3.35216e-05	-0.725666	0.839	0.821	1	4	ENSMUSG00000036617	Etl4
3.44155e-05	-0.475484	0.723	0.742	1	4	ENSMUSG00000021725	Parp8
3.54866e-05	-0.759164	0.696	0.757	1	4	ENSMUSG00000041380	Htr2c
4.14346e-05	-0.396613	0.08	0.248	1	4	ENSMUSG00000059327	Eda
4.67004e-05	-0.277751	0.946	0.943	1	4	ENSMUSG00000052512	Nav2
4.718e-05	-0.463796	0.054	0.209	1	4	ENSMUSG00000049744	Arhgap15
4.95507e-05	-0.484023	0.295	0.446	1	4	ENSMUSG00000022696	Sidt1
5.30237e-05	-0.598507	0.143	0.305	1	4	ENSMUSG00000060961	Slc4a4
5.3516e-05	0.397896	0.777	0.618	1	4	ENSMUSG00000032625	Thsd7a
5.51125e-05	0.264997	0.795	0.599	1	4	ENSMUSG00000006576	Slc4a3
5.57623e-05	0.289947	0.804	0.575	1	4	ENSMUSG00000032412	Atp1b3
5.6823e-05	0.468002	0.643	0.468	1	4	ENSMUSG00000019889	Ptprk
5.6849e-05	-0.423598	0.107	0.27	1	4	ENSMUSG00000018589	Glra2
5.77055e-05	-0.726521	0.589	0.661	1	4	ENSMUSG00000031841	Cdh13
6.15608e-05	-0.585276	0.527	0.642	1	4	ENSMUSG00000050965	Prkca
6.22694e-05	-0.32772	0.946	0.921	1	4	ENSMUSG00000021313	Ryr2
6.37038e-05	-0.547911	0.786	0.753	1	4	ENSMUSG00000022321	Cdh10
6.71901e-05	0.317016	0.321	0.171	1	4	ENSMUSG00000078816	Prkcg
6.81417e-05	0.300116	0.446	0.281	1	4	ENSMUSG00000004415	Col26a1
6.93112e-05	-0.745846	0.259	0.415	1	4	ENSMUSG00000052479	A330008L17Rik
7.82887e-05	0.34101	0.634	0.458	1	4	ENSMUSG00000029167	Ppargc1a
7.84191e-05	-0.734477	0.321	0.47	1	4	ENSMUSG00000071856	Mcc
7.86356e-05	-0.302195	0.027	0.166	1	4	ENSMUSG00000029211	Gabra4
8.30406e-05	0.268298	0.42	0.26	1	4	ENSMUSG00000031024	Denn2b
8.83288e-05	-0.354731	0.75	0.812	1	4	ENSMUSG00000086370	Ftx
9.08828e-05	0.286972	0.902	0.717	1	4	ENSMUSG00000022376	Adcy8
9.12752e-05	0.263722	0.786	0.597	1	4	ENSMUSG00000032897	Nfyc
9.47449e-05	0.479666	0.125	0.044	1	4	ENSMUSG00000085222	Gm13974
9.57489e-05	-0.361485	0.116	0.282	1	4	ENSMUSG00000074785	Plxnc1
0.000103984	-0.654779	0.482	0.595	1	4	ENSMUSG00000036510	Cdh8
0.000104215	0.279453	0.125	0.044	1	4	ENSMUSG00000026655	Fam107b
0.000104922	-0.430017	0.366	0.481	1	4	ENSMUSG00000079084	Ccdc82
0.000105229	-0.417842	0.902	0.893	1	4	ENSMUSG00000031626	Sorbs2
0.000109435	-0.371171	0.893	0.928	1	4	ENSMUSG00000073514	Dok6
0.000111318	-0.542569	0.446	0.541	1	4	ENSMUSG00000085456	Gm15398
0.000112557	-0.426464	0.705	0.757	1	4	ENSMUSG00000042757	Tmem108
0.000114728	0.279061	0.777	0.599	1	4	ENSMUSG00000029544	Cabp1
0.000118903	-0.384429	0.152	0.317	1	4	ENSMUSG00000066189	Cacng3
0.000121466	0.271177	0.661	0.446	1	4	ENSMUSG00000032020	Ubash3b
0.000131017	-0.421299	0.902	0.93	1	4	ENSMUSG00000054728	Phactr1
0.000134078	0.256157	0.759	0.56	1	4	ENSMUSG00000014426	Map3k4
0.000137072	-0.279701	0.946	0.955	1	4	ENSMUSG00000046876	Atxn1
0.00013821	0.269003	0.795	0.568	1	4	ENSMUSG00000030465	Psd3
0.000148673	-0.344995	0.866	0.85	1	4	ENSMUSG00000053702	Nebl
0.000159787	-0.34551	0.196	0.359	1	4	ENSMUSG00000063430	Wscd2
0.000180021	-0.361993	0.58	0.692	1	4	ENSMUSG00000021684	Pde8b
0.000180103	-0.321319	0.723	0.8	1	4	ENSMUSG00000020069	Hnrnph3
0.000184676	-0.330252	0.42	0.538	1	4	ENSMUSG00000070738	Dgkd
0.000188119	-0.349723	0.196	0.351	1	4	ENSMUSG00000074607	Tox2
0.000209454	-0.330284	0.223	0.384	1	4	ENSMUSG00000031093	Dock11
0.000211741	-0.288907	0.955	0.921	1	4	ENSMUSG00000030516	Tjp1
0.000216305	0.262885	0.679	0.52	1	4	ENSMUSG00000030283	St8sia1
0.000223454	-0.370742	0.214	0.368	1	4	ENSMUSG00000038257	Glra3
0.000228686	0.283007	0.571	0.404	1	4	ENSMUSG00000024736	Tmem132a
0.000230881	-0.353391	0.205	0.374	1	4	ENSMUSG00000087534	Gm11418
0.00023829	0.543962	0.875	0.827	1	4	ENSMUSG00000020354	Sgcd
0.000249315	-0.371831	0.5	0.595	1	4	ENSMUSG00000018474	Chd3
0.000285355	0.265068	0.991	0.869	1	4	ENSMUSG00000106379	Lhfpl3
0.000286877	0.264125	0.295	0.167	1	4	ENSMUSG00000030270	Cpne9
0.000287737	-0.366675	0.786	0.799	1	4	ENSMUSG00000028496	Mllt3
0.000287757	-0.287807	0.062	0.198	1	4	ENSMUSG00000032936	Camkv
0.000288066	-0.342358	0.705	0.736	1	4	ENSMUSG00000021262	Evl
0.00029785	0.262062	0.732	0.589	1	4	ENSMUSG00000040855	Reps2
0.000300063	-0.322805	0.232	0.383	1	4	ENSMUSG00000084950	Gm5577
0.000305524	-0.533289	0.241	0.379	1	4	ENSMUSG00000033308	Dpyd
0.00030574	0.289308	0.688	0.507	1	4	ENSMUSG00000064210	Ano6
0.000310867	-0.389279	0.411	0.521	1	4	ENSMUSG00000041907	Gpr45
0.000324246	-0.377464	0.393	0.53	1	4	ENSMUSG00000040490	Lrfn2
0.000332236	-0.360543	0.08	0.217	1	4	ENSMUSG00000032502	Stac
0.000343518	0.350836	0.964	0.942	1	4	ENSMUSG00000048078	Tenm4
0.000354021	0.385066	0.759	0.622	1	4	ENSMUSG00000031758	Cdyl2
0.000364018	-0.354363	0.17	0.325	1	4	ENSMUSG00000060487	Samd5
0.000364795	-0.482639	0.411	0.529	1	4	ENSMUSG00000061143	Maml3
0.000405411	-0.262857	0.973	0.977	1	4	ENSMUSG00000061911	Myt1l
0.000411789	-0.431734	0.616	0.65	1	4	ENSMUSG00000040990	Sh3kbp1
0.000411957	-0.450391	0.339	0.478	1	4	ENSMUSG00000035934	Pknox2
0.000421088	-0.359553	0.5	0.614	1	4	ENSMUSG00000044250	Pced1b
0.000458128	-0.379248	1	0.977	1	4	ENSMUSG00000069670	Nkain2
0.000479257	0.295964	0.839	0.657	1	4	ENSMUSG00000025428	Atp5a1
0.000489438	0.306688	0.705	0.567	1	4	ENSMUSG00000024743	Syt7
0.000497282	-0.38416	0.429	0.551	1	4	ENSMUSG00000074968	Ano3
0.000520176	-0.359387	0.17	0.311	1	4	ENSMUSG00000109006	B230209E15Rik
0.00052243	-0.35819	0.295	0.452	1	4	ENSMUSG00000031673	Cdh11
0.000525918	-0.469301	0.777	0.825	1	4	ENSMUSG00000027200	Sema6d
0.000541695	-0.369435	0.366	0.494	1	4	ENSMUSG00000020297	Nsg2
0.000545184	-0.409342	0.223	0.364	1	4	ENSMUSG00000000766	Oprm1
0.000567158	-0.320358	0.75	0.794	1	4	ENSMUSG00000025607	Copg2
0.000592798	-0.609541	0.08	0.215	1	4	ENSMUSG00000009734	Pou6f2
0.000594915	-0.287559	0.884	0.862	1	4	ENSMUSG00000031284	Pak3
0.000597512	-0.256011	0.929	0.905	1	4	ENSMUSG00000055254	Ntrk2
0.000608829	-0.394739	0.625	0.653	1	4	ENSMUSG00000039145	Camk1d
0.00063482	-0.314472	0.411	0.535	1	4	ENSMUSG00000050711	Scg2
0.000652294	-0.377664	0.571	0.637	1	4	ENSMUSG00000028434	Epb41l4b
0.000655443	0.256389	0.411	0.264	1	4	ENSMUSG00000030102	Itpr1
0.000677952	0.273213	0.723	0.572	1	4	ENSMUSG00000042589	Cux2
0.000681829	-0.333326	0.339	0.46	1	4	ENSMUSG00000052298	Cdc42se2
0.000697897	-0.417311	0.33	0.438	1	4	ENSMUSG00000021708	Rasgrf2
[truncated: 8,327 more rows]
